# Supplementary material for: Perceiving direction of deformation-based motion
Source: Iperception. 2025 Aug 25;16(4):20416695251364725. doi: 10.1177/20416695251364725 (PMC12378610; doi:10.1177/20416695251364725)
Supplement: sj-xlsx-1-ipe-10.1177_20416695251364725 - Supplemental material for Perceiving direction of deformation-based motion [file sj-xlsx-1-ipe-10.1177_20416695251364725.xlsx]

## Sheet: Experiment 1
Shift per frame	Correct	n	cf	cf_limited	Relative shift
2	0.8	27	4	4	0.03125
4	0.65	27	4	4	0.0625
8	0.8	27	4	4	0.125
16	1	27	4	4	0.25
32	0.9	27	4	4	0.5
64	0.1	27	4	4	1
128	0.15	27	4	4	2
2	0.55	28	4	4	0.03125
4	0.8	28	4	4	0.0625
8	0.6	28	4	4	0.125
16	0.9	28	4	4	0.25
32	0.85	28	4	4	0.5
64	0.2	28	4	4	1
128	0.2	28	4	4	2
2	0.55	31	4	4	0.03125
4	0.75	31	4	4	0.0625
8	0.9	31	4	4	0.125
16	1	31	4	4	0.25
32	1	31	4	4	0.5
64	0.1	31	4	4	1
128	0.25	31	4	4	2
2	0.75	32	4	4	0.03125
4	0.8	32	4	4	0.0625
8	1	32	4	4	0.125
16	1	32	4	4	0.25
32	1	32	4	4	0.5
64	0.1	32	4	4	1
128	0.2	32	4	4	2
2	0.7	33	4	4	0.03125
4	0.7	33	4	4	0.0625
8	1	33	4	4	0.125
16	1	33	4	4	0.25
32	1	33	4	4	0.5
64	0.2	33	4	4	1
128	0.15	33	4	4	2
2	0.7	34	4	4	0.03125
4	0.9	34	4	4	0.0625
8	0.9	34	4	4	0.125
16	1	34	4	4	0.25
32	0.9	34	4	4	0.5
64	0.15	34	4	4	1
128	0.25	34	4	4	2
2	0.85	37	4	4	0.03125
4	0.9	37	4	4	0.0625
8	0.95	37	4	4	0.125
16	1	37	4	4	0.25
32	1	37	4	4	0.5
64	0.15	37	4	4	1
128	0.3	37	4	4	2
2	0.55	38	4	4	0.03125
4	0.45	38	4	4	0.0625
8	0.95	38	4	4	0.125
16	1	38	4	4	0.25
32	0.95	38	4	4	0.5
64	0.15	38	4	4	1
128	0.3	38	4	4	2
2	0.55	39	4	4	0.03125
4	0.5	39	4	4	0.0625
8	0.9	39	4	4	0.125
16	1	39	4	4	0.25
32	1	39	4	4	0.5
64	0.2	39	4	4	1
128	0.2	39	4	4	2
2	0.65	40	4	4	0.03125
4	0.9	40	4	4	0.0625
8	0.95	40	4	4	0.125
16	1	40	4	4	0.25
32	0.9	40	4	4	0.5
64	0.05	40	4	4	1
128	0.45	40	4	4	2
2	0.6	41	4	4	0.03125
4	0.5	41	4	4	0.0625
8	0.55	41	4	4	0.125
16	1	41	4	4	0.25
32	0.9	41	4	4	0.5
64	0.25	41	4	4	1
128	0.25	41	4	4	2
2	0.5	42	4	4	0.03125
4	0.6	42	4	4	0.0625
8	0.7	42	4	4	0.125
16	0.9	42	4	4	0.25
32	1	42	4	4	0.5
64	0.1	42	4	4	1
128	0.2	42	4	4	2
2	0.45	43	4	4	0.03125
4	0.65	43	4	4	0.0625
8	0.6	43	4	4	0.125
16	0.9	43	4	4	0.25
32	0.8	43	4	4	0.5
64	0.2	43	4	4	1
128	0.2	43	4	4	2
2	0.65	44	4	4	0.03125
4	0.7	44	4	4	0.0625
8	0.75	44	4	4	0.125
16	0.8	44	4	4	0.25
32	0.55	44	4	4	0.5
64	0.325	44	4	4	1
128	0.225	44	4	4	2
2	0.6	45	4	4	0.03125
4	0.85	45	4	4	0.0625
8	1	45	4	4	0.125
16	1	45	4	4	0.25
32	1	45	4	4	0.5
64	0.2	45	4	4	1
128	0.2	45	4	4	2
2	0.55	46	4	4	0.03125
4	0.95	46	4	4	0.0625
8	0.95	46	4	4	0.125
16	1	46	4	4	0.25
32	1	46	4	4	0.5
64	0.15	46	4	4	1
128	0.2	46	4	4	2
2	1	27	8	8	0.0625
4	0.95	27	8	8	0.125
8	1	27	8	8	0.25
16	1	27	8	8	0.5
32	0.1	27	8	8	1
64	0.15	27	8	8	2
128	0.25	27	8	8	4
2	0.9	28	8	8	0.0625
4	1	28	8	8	0.125
8	1	28	8	8	0.25
16	0.95	28	8	8	0.5
32	0.25	28	8	8	1
64	0.3	28	8	8	2
128	0.3	28	8	8	4
2	0.95	31	8	8	0.0625
4	1	31	8	8	0.125
8	0.95	31	8	8	0.25
16	1	31	8	8	0.5
32	0.2	31	8	8	1
64	0.1	31	8	8	2
128	0.2	31	8	8	4
2	1	32	8	8	0.0625
4	1	32	8	8	0.125
8	1	32	8	8	0.25
16	1	32	8	8	0.5
32	0.25	32	8	8	1
64	0.3	32	8	8	2
128	0.15	32	8	8	4
2	1	33	8	8	0.0625
4	1	33	8	8	0.125
8	1	33	8	8	0.25
16	1	33	8	8	0.5
32	0.2	33	8	8	1
64	0.15	33	8	8	2
128	0.35	33	8	8	4
2	1	34	8	8	0.0625
4	1	34	8	8	0.125
8	1	34	8	8	0.25
16	1	34	8	8	0.5
32	0.3	34	8	8	1
64	0.25	34	8	8	2
128	0.2	34	8	8	4
2	1	37	8	8	0.0625
4	1	37	8	8	0.125
8	1	37	8	8	0.25
16	1	37	8	8	0.5
32	0.3	37	8	8	1
64	0.25	37	8	8	2
128	0.35	37	8	8	4
2	0.95	38	8	8	0.0625
4	1	38	8	8	0.125
8	0.95	38	8	8	0.25
16	0.95	38	8	8	0.5
32	0.25	38	8	8	1
64	0.25	38	8	8	2
128	0.25	38	8	8	4
2	0.95	39	8	8	0.0625
4	1	39	8	8	0.125
8	1	39	8	8	0.25
16	1	39	8	8	0.5
32	0.1	39	8	8	1
64	0.25	39	8	8	2
128	0.4	39	8	8	4
2	1	40	8	8	0.0625
4	0.95	40	8	8	0.125
8	1	40	8	8	0.25
16	1	40	8	8	0.5
32	0.2	40	8	8	1
64	0.15	40	8	8	2
128	0.35	40	8	8	4
2	1	41	8	8	0.0625
4	1	41	8	8	0.125
8	1	41	8	8	0.25
16	1	41	8	8	0.5
32	0.1	41	8	8	1
64	0.4	41	8	8	2
128	0.4	41	8	8	4
2	1	42	8	8	0.0625
4	1	42	8	8	0.125
8	1	42	8	8	0.25
16	1	42	8	8	0.5
32	0.15	42	8	8	1
64	0.3	42	8	8	2
128	0.25	42	8	8	4
2	0.95	43	8	8	0.0625
4	1	43	8	8	0.125
8	1	43	8	8	0.25
16	0.95	43	8	8	0.5
32	0.25	43	8	8	1
64	0.3	43	8	8	2
128	0.15	43	8	8	4
2	1	44	8	8	0.0625
4	1	44	8	8	0.125
8	1	44	8	8	0.25
16	0.8	44	8	8	0.5
32	0.2	44	8	8	1
64	0.2	44	8	8	2
128	0.3	44	8	8	4
2	1	45	8	8	0.0625
4	1	45	8	8	0.125
8	1	45	8	8	0.25
16	1	45	8	8	0.5
32	0.1	45	8	8	1
64	0.3	45	8	8	2
128	0.35	45	8	8	4
2	1	46	8	8	0.0625
4	1	46	8	8	0.125
8	0.95	46	8	8	0.25
16	0.95	46	8	8	0.5
32	0.15	46	8	8	1
64	0.25	46	8	8	2
128	0.2	46	8	8	4
2	1	27	16	10	0.125
4	1	27	16	10	0.25
8	1	27	16	10	0.5
16	0.3	27	16	10	1
32	0.2	27	16	10	2
64	0.15	27	16	10	4
128	0.15	27	16	10	8
2	1	28	16	10	0.125
4	1	28	16	10	0.25
8	1	28	16	10	0.5
16	0.55	28	16	10	1
32	0.25	28	16	10	2
64	0.3	28	16	10	4
128	0.35	28	16	10	8
2	1	31	16	10	0.125
4	1	31	16	10	0.25
8	1	31	16	10	0.5
16	0.6	31	16	10	1
32	0.35	31	16	10	2
64	0.25	31	16	10	4
128	0.3	31	16	10	8
2	1	32	16	10	0.125
4	1	32	16	10	0.25
8	1	32	16	10	0.5
16	0.6	32	16	10	1
32	0.4	32	16	10	2
64	0.2	32	16	10	4
128	0.4	32	16	10	8
2	1	33	16	10	0.125
4	0.95	33	16	10	0.25
8	1	33	16	10	0.5
16	0.5	33	16	10	1
32	0.25	33	16	10	2
64	0.25	33	16	10	4
128	0.15	33	16	10	8
2	1	34	16	10	0.125
4	1	34	16	10	0.25
8	1	34	16	10	0.5
16	0.75	34	16	10	1
32	0.25	34	16	10	2
64	0.25	34	16	10	4
128	0.3	34	16	10	8
2	1	37	16	10	0.125
4	1	37	16	10	0.25
8	1	37	16	10	0.5
16	0.65	37	16	10	1
32	0.3	37	16	10	2
64	0.25	37	16	10	4
128	0.25	37	16	10	8
2	1	38	16	10	0.125
4	0.95	38	16	10	0.25
8	1	38	16	10	0.5
16	0.6	38	16	10	1
32	0.4	38	16	10	2
64	0.15	38	16	10	4
128	0.3	38	16	10	8
2	1	39	16	10	0.125
4	1	39	16	10	0.25
8	1	39	16	10	0.5
16	0.772727	39	16	10	1
32	0.333333	39	16	10	2
64	0.181818	39	16	10	4
128	0.363636	39	16	10	8
2	0.95	40	16	10	0.125
4	1	40	16	10	0.25
8	1	40	16	10	0.5
16	0.8	40	16	10	1
32	0.35	40	16	10	2
64	0.25	40	16	10	4
128	0.3	40	16	10	8
2	1	41	16	10	0.125
4	1	41	16	10	0.25
8	1	41	16	10	0.5
16	0.55	41	16	10	1
32	0.25	41	16	10	2
64	0.05	41	16	10	4
128	0.25	41	16	10	8
2	1	42	16	10	0.125
4	1	42	16	10	0.25
8	0.95	42	16	10	0.5
16	0.45	42	16	10	1
32	0.2	42	16	10	2
64	0.35	42	16	10	4
128	0.2	42	16	10	8
2	1	43	16	10	0.125
4	0.95	43	16	10	0.25
8	1	43	16	10	0.5
16	0.95	43	16	10	1
32	0.25	43	16	10	2
64	0.25	43	16	10	4
128	0.3	43	16	10	8
2	1	44	16	10	0.125
4	0.95	44	16	10	0.25
8	0.9	44	16	10	0.5
16	0.35	44	16	10	1
32	0.35	44	16	10	2
64	0.3	44	16	10	4
128	0.3	44	16	10	8
2	1	45	16	10	0.125
4	1	45	16	10	0.25
8	1	45	16	10	0.5
16	0.55	45	16	10	1
32	0.1	45	16	10	2
64	0.3	45	16	10	4
128	0.05	45	16	10	8
2	1	46	16	10	0.125
4	1	46	16	10	0.25
8	1	46	16	10	0.5
16	0.85	46	16	10	1
32	0.25	46	16	10	2
64	0.15	46	16	10	4
128	0.4	46	16	10	8
2	1	27	32	10	0.25
4	1	27	32	10	0.5
8	0.9	27	32	10	1
16	0.3	27	32	10	2
32	0.35	27	32	10	4
64	0.25	27	32	10	8
128	0.15	27	32	10	16
2	1	28	32	10	0.25
4	1	28	32	10	0.5
8	0.95	28	32	10	1
16	0.3	28	32	10	2
32	0.25	28	32	10	4
64	0.25	28	32	10	8
128	0.3	28	32	10	16
2	1	31	32	10	0.25
4	0.95	31	32	10	0.5
8	1	31	32	10	1
16	0.35	31	32	10	2
32	0.25	31	32	10	4
64	0.2	31	32	10	8
128	0.3	31	32	10	16
2	1	32	32	10	0.25
4	1	32	32	10	0.5
8	1	32	32	10	1
16	0.4	32	32	10	2
32	0.2	32	32	10	4
64	0.15	32	32	10	8
128	0.25	32	32	10	16
2	1	33	32	10	0.25
4	1	33	32	10	0.5
8	0.95	33	32	10	1
16	0.35	33	32	10	2
32	0.25	33	32	10	4
64	0.25	33	32	10	8
128	0.25	33	32	10	16
2	1	34	32	10	0.25
4	1	34	32	10	0.5
8	1	34	32	10	1
16	0.3	34	32	10	2
32	0.2	34	32	10	4
64	0.2	34	32	10	8
128	0.25	34	32	10	16
2	1	37	32	10	0.25
4	1	37	32	10	0.5
8	1	37	32	10	1
16	0.15	37	32	10	2
32	0.35	37	32	10	4
64	0.3	37	32	10	8
128	0.25	37	32	10	16
2	0.95	38	32	10	0.25
4	0.9	38	32	10	0.5
8	0.95	38	32	10	1
16	0.4	38	32	10	2
32	0.2	38	32	10	4
64	0.4	38	32	10	8
128	0.25	38	32	10	16
2	1	39	32	10	0.25
4	1	39	32	10	0.5
8	1	39	32	10	1
16	0.45	39	32	10	2
32	0.15	39	32	10	4
64	0.2	39	32	10	8
128	0.35	39	32	10	16
2	1	40	32	10	0.25
4	1	40	32	10	0.5
8	1	40	32	10	1
16	0.35	40	32	10	2
32	0.2	40	32	10	4
64	0.15	40	32	10	8
128	0.25	40	32	10	16
2	1	41	32	10	0.25
4	1	41	32	10	0.5
8	1	41	32	10	1
16	0.25	41	32	10	2
32	0.35	41	32	10	4
64	0.35	41	32	10	8
128	0.3	41	32	10	16
2	1	42	32	10	0.25
4	1	42	32	10	0.5
8	1	42	32	10	1
16	0.4	42	32	10	2
32	0.45	42	32	10	4
64	0.15	42	32	10	8
128	0.35	42	32	10	16
2	0.95	43	32	10	0.25
4	1	43	32	10	0.5
8	1	43	32	10	1
16	0.25	43	32	10	2
32	0.25	43	32	10	4
64	0.15	43	32	10	8
128	0.3	43	32	10	16
2	1	45	32	10	0.25
4	1	45	32	10	0.5
8	1	45	32	10	1
16	0.3	45	32	10	2
32	0.3	45	32	10	4
64	0.25	45	32	10	8
128	0.25	45	32	10	16
2	1	46	32	10	0.25
4	1	46	32	10	0.5
8	1	46	32	10	1
16	0.35	46	32	10	2
32	0.35	46	32	10	4
64	0.35	46	32	10	8
128	0.25	46	32	10	16

## Sheet: Experiment 2
Shift per frame	Correct	n	cf	cf_limited	Relative shift
2	0.6	39	4	4	0.03125
4	0.85	39	4	4	0.0625
8	0.9	39	4	4	0.125
16	1	39	4	4	0.25
32	1	39	4	4	0.5
64	0.05	39	4	4	1
128	0.25	39	4	4	2
2	0.75	40	4	4	0.03125
4	0.9	40	4	4	0.0625
8	0.95	40	4	4	0.125
16	0.95	40	4	4	0.25
32	1	40	4	4	0.5
64	0	40	4	4	1
128	0.15	40	4	4	2
2	0.85	41	4	4	0.03125
4	0.65	41	4	4	0.0625
8	0.7	41	4	4	0.125
16	1	41	4	4	0.25
32	0.9	41	4	4	0.5
64	0.1	41	4	4	1
128	0.3	41	4	4	2
2	0.7	42	4	4	0.03125
4	0.6	42	4	4	0.0625
8	0.8	42	4	4	0.125
16	0.85	42	4	4	0.25
32	0.8	42	4	4	0.5
64	0.05	42	4	4	1
128	0.15	42	4	4	2
2	0.6	43	4	4	0.03125
4	0.55	43	4	4	0.0625
8	0.7	43	4	4	0.125
16	0.95	43	4	4	0.25
32	0.75	43	4	4	0.5
64	0.15	43	4	4	1
128	0.3	43	4	4	2
2	0.65	44	4	4	0.03125
4	0.7	44	4	4	0.0625
8	0.55	44	4	4	0.125
16	0.9	44	4	4	0.25
32	0.6	44	4	4	0.5
64	0.15	44	4	4	1
128	0.15	44	4	4	2
2	0.85	45	4	4	0.03125
4	0.9	45	4	4	0.0625
8	0.95	45	4	4	0.125
16	1	45	4	4	0.25
32	0.95	45	4	4	0.5
64	0	45	4	4	1
128	0.15	45	4	4	2
2	0.5	46	4	4	0.03125
4	0.6	46	4	4	0.0625
8	0.8	46	4	4	0.125
16	0.95	46	4	4	0.25
32	1	46	4	4	0.5
64	0	46	4	4	1
128	0.15	46	4	4	2
2	0.9	47	4	4	0.03125
4	0.9	47	4	4	0.0625
8	1	47	4	4	0.125
16	1	47	4	4	0.25
32	1	47	4	4	0.5
64	0	47	4	4	1
128	0.2	47	4	4	2
2	0.75	48	4	4	0.03125
4	0.7	48	4	4	0.0625
8	0.9	48	4	4	0.125
16	1	48	4	4	0.25
32	1	48	4	4	0.5
64	0.1	48	4	4	1
128	0.4	48	4	4	2
2	0.65	49	4	4	0.03125
4	0.95	49	4	4	0.0625
8	0.85	49	4	4	0.125
16	0.95	49	4	4	0.25
32	0.85	49	4	4	0.5
64	0.1	49	4	4	1
128	0.35	49	4	4	2
2	0.65	50	4	4	0.03125
4	0.8	50	4	4	0.0625
8	0.85	50	4	4	0.125
16	1	50	4	4	0.25
32	0.65	50	4	4	0.5
64	0.25	50	4	4	1
128	0.25	50	4	4	2
2	0.7	51	4	4	0.03125
4	0.9	51	4	4	0.0625
8	0.9	51	4	4	0.125
16	0.95	51	4	4	0.25
32	0.8	51	4	4	0.5
64	0.25	51	4	4	1
128	0.25	51	4	4	2
2	0.5	52	4	4	0.03125
4	0.6	52	4	4	0.0625
8	0.95	52	4	4	0.125
16	0.8	52	4	4	0.25
32	0.6	52	4	4	0.5
64	0.15	52	4	4	1
128	0.2	52	4	4	2
2	0.5	53	4	4	0.03125
4	0.35	53	4	4	0.0625
8	0.7	53	4	4	0.125
16	0.7	53	4	4	0.25
32	0.45	53	4	4	0.5
64	0.15	53	4	4	1
128	0.2	53	4	4	2
2	0.5	54	4	4	0.03125
4	1	54	4	4	0.0625
8	0.9	54	4	4	0.125
16	1	54	4	4	0.25
32	0.9	54	4	4	0.5
64	0.15	54	4	4	1
128	0.25	54	4	4	2
2	1	39	8	8	0.0625
4	1	39	8	8	0.125
8	1	39	8	8	0.25
16	1	39	8	8	0.5
32	0.15	39	8	8	1
64	0.45	39	8	8	2
128	0.3	39	8	8	4
2	1	40	8	8	0.0625
4	1	40	8	8	0.125
8	1	40	8	8	0.25
16	1	40	8	8	0.5
32	0	40	8	8	1
64	0.25	40	8	8	2
128	0.15	40	8	8	4
2	1	41	8	8	0.0625
4	1	41	8	8	0.125
8	1	41	8	8	0.25
16	1	41	8	8	0.5
32	0	41	8	8	1
64	0.3	41	8	8	2
128	0.1	41	8	8	4
2	0.95	42	8	8	0.0625
4	1	42	8	8	0.125
8	1	42	8	8	0.25
16	0.95	42	8	8	0.5
32	0.05	42	8	8	1
64	0.35	42	8	8	2
128	0.25	42	8	8	4
2	0.95	43	8	8	0.0625
4	0.95	43	8	8	0.125
8	0.95	43	8	8	0.25
16	0.95	43	8	8	0.5
32	0.2	43	8	8	1
64	0.3	43	8	8	2
128	0.35	43	8	8	4
2	0.95	44	8	8	0.0625
4	0.9	44	8	8	0.125
8	1	44	8	8	0.25
16	0.95	44	8	8	0.5
32	0.2	44	8	8	1
64	0.5	44	8	8	2
128	0.2	44	8	8	4
2	1	45	8	8	0.0625
4	1	45	8	8	0.125
8	1	45	8	8	0.25
16	1	45	8	8	0.5
32	0	45	8	8	1
64	0.3	45	8	8	2
128	0.5	45	8	8	4
2	1	46	8	8	0.0625
4	1	46	8	8	0.125
8	1	46	8	8	0.25
16	0.95	46	8	8	0.5
32	0.1	46	8	8	1
64	0.2	46	8	8	2
128	0.35	46	8	8	4
2	1	47	8	8	0.0625
4	0.95	47	8	8	0.125
8	0.95	47	8	8	0.25
16	1	47	8	8	0.5
32	0	47	8	8	1
64	0.35	47	8	8	2
128	0.25	47	8	8	4
2	0.95	48	8	8	0.0625
4	0.95	48	8	8	0.125
8	1	48	8	8	0.25
16	0.95	48	8	8	0.5
32	0.05	48	8	8	1
64	0.35	48	8	8	2
128	0.15	48	8	8	4
2	0.95	49	8	8	0.0625
4	0.9	49	8	8	0.125
8	1	49	8	8	0.25
16	0.95	49	8	8	0.5
32	0	49	8	8	1
64	0.2	49	8	8	2
128	0.15	49	8	8	4
2	1	50	8	8	0.0625
4	1	50	8	8	0.125
8	1	50	8	8	0.25
16	1	50	8	8	0.5
32	0.25	50	8	8	1
64	0.25	50	8	8	2
128	0.25	50	8	8	4
2	1	51	8	8	0.0625
4	1	51	8	8	0.125
8	1	51	8	8	0.25
16	1	51	8	8	0.5
32	0	51	8	8	1
64	0.25	51	8	8	2
128	0.2	51	8	8	4
2	0.95	52	8	8	0.0625
4	1	52	8	8	0.125
8	1	52	8	8	0.25
16	1	52	8	8	0.5
32	0.05	52	8	8	1
64	0.2	52	8	8	2
128	0.2	52	8	8	4
2	0.75	53	8	8	0.0625
4	0.95	53	8	8	0.125
8	0.9	53	8	8	0.25
16	0.95	53	8	8	0.5
32	0.05	53	8	8	1
64	0.15	53	8	8	2
128	0.15	53	8	8	4
2	0.95	54	8	8	0.0625
4	0.95	54	8	8	0.125
8	1	54	8	8	0.25
16	1	54	8	8	0.5
32	0.1	54	8	8	1
64	0.2	54	8	8	2
128	0.35	54	8	8	4
2	1	39	16	10	0.125
4	1	39	16	10	0.25
8	1	39	16	10	0.5
16	0.1	39	16	10	1
32	0.4	39	16	10	2
64	0.15	39	16	10	4
128	0.25	39	16	10	8
2	1	40	16	10	0.125
4	1	40	16	10	0.25
8	1	40	16	10	0.5
16	0.1	40	16	10	1
32	0.45	40	16	10	2
64	0.15	40	16	10	4
128	0.35	40	16	10	8
2	1	41	16	10	0.125
4	1	41	16	10	0.25
8	1	41	16	10	0.5
16	0.05	41	16	10	1
32	0.3	41	16	10	2
64	0.25	41	16	10	4
128	0.2	41	16	10	8
2	0.95	42	16	10	0.125
4	1	42	16	10	0.25
8	1	42	16	10	0.5
16	0.25	42	16	10	1
32	0.3	42	16	10	2
64	0.1	42	16	10	4
128	0.2	42	16	10	8
2	0.95	43	16	10	0.125
4	0.95	43	16	10	0.25
8	0.95	43	16	10	0.5
16	0.25	43	16	10	1
32	0.3	43	16	10	2
64	0.2	43	16	10	4
128	0.15	43	16	10	8
2	1	44	16	10	0.125
4	0.7	44	16	10	0.25
8	0.8	44	16	10	0.5
16	0.05	44	16	10	1
32	0.2	44	16	10	2
64	0.4	44	16	10	4
128	0.25	44	16	10	8
2	1	45	16	10	0.125
4	1	45	16	10	0.25
8	1	45	16	10	0.5
16	0	45	16	10	1
32	0.4	45	16	10	2
64	0.45	45	16	10	4
128	0.3	45	16	10	8
2	0.95	46	16	10	0.125
4	1	46	16	10	0.25
8	0.95	46	16	10	0.5
16	0.35	46	16	10	1
32	0.35	46	16	10	2
64	0.2	46	16	10	4
128	0.2	46	16	10	8
2	1	47	16	10	0.125
4	1	47	16	10	0.25
8	1	47	16	10	0.5
16	0.2	47	16	10	1
32	0.45	47	16	10	2
64	0.3	47	16	10	4
128	0.2	47	16	10	8
2	1	48	16	10	0.125
4	0.9	48	16	10	0.25
8	1	48	16	10	0.5
16	0.05	48	16	10	1
32	0.2	48	16	10	2
64	0.25	48	16	10	4
128	0.25	48	16	10	8
2	1	49	16	10	0.125
4	1	49	16	10	0.25
8	1	49	16	10	0.5
16	0.1	49	16	10	1
32	0.35	49	16	10	2
64	0.4	49	16	10	4
128	0.35	49	16	10	8
2	1	50	16	10	0.125
4	1	50	16	10	0.25
8	0.95	50	16	10	0.5
16	0.25	50	16	10	1
32	0.25	50	16	10	2
64	0.25	50	16	10	4
128	0.25	50	16	10	8
2	0.95	51	16	10	0.125
4	1	51	16	10	0.25
8	1	51	16	10	0.5
16	0.1	51	16	10	1
32	0.35	51	16	10	2
64	0.4	51	16	10	4
128	0.1	51	16	10	8
2	0.95	52	16	10	0.125
4	1	52	16	10	0.25
8	1	52	16	10	0.5
16	0.15	52	16	10	1
32	0.3	52	16	10	2
64	0.2	52	16	10	4
128	0.2	52	16	10	8
2	1	53	16	10	0.125
4	0.9	53	16	10	0.25
8	1	53	16	10	0.5
16	0.2	53	16	10	1
32	0.5	53	16	10	2
64	0.15	53	16	10	4
128	0.25	53	16	10	8
2	0.95	54	16	10	0.125
4	1	54	16	10	0.25
8	1	54	16	10	0.5
16	0.3	54	16	10	1
32	0.3	54	16	10	2
64	0.35	54	16	10	4
128	0.1	54	16	10	8
2	1	39	32	10	0.25
4	1	39	32	10	0.5
8	0.75	39	32	10	1
16	0.45	39	32	10	2
32	0.25	39	32	10	4
64	0.2	39	32	10	8
128	0.15	39	32	10	16
2	1	40	32	10	0.25
4	1	40	32	10	0.5
8	0.5	40	32	10	1
16	0.55	40	32	10	2
32	0.35	40	32	10	4
64	0.35	40	32	10	8
128	0.2	40	32	10	16
2	1	41	32	10	0.25
4	1	41	32	10	0.5
8	0.05	41	32	10	1
16	0.45	41	32	10	2
32	0.2	41	32	10	4
64	0.25	41	32	10	8
128	0.15	41	32	10	16
2	0.85	42	32	10	0.25
4	0.9	42	32	10	0.5
8	0.55	42	32	10	1
16	0.35	42	32	10	2
32	0.3	42	32	10	4
64	0.35	42	32	10	8
128	0.2	42	32	10	16
2	1	43	32	10	0.25
4	1	43	32	10	0.5
8	0.4	43	32	10	1
16	0.3	43	32	10	2
32	0.25	43	32	10	4
64	0.35	43	32	10	8
128	0.1	43	32	10	16
2	1	44	32	10	0.25
4	1	44	32	10	0.5
8	0.2	44	32	10	1
16	0.35	44	32	10	2
32	0.35	44	32	10	4
64	0.3	44	32	10	8
128	0.25	44	32	10	16
2	1	45	32	10	0.25
4	1	45	32	10	0.5
8	0.15	45	32	10	1
16	0.35	45	32	10	2
32	0.1	45	32	10	4
64	0.2	45	32	10	8
128	0.1	45	32	10	16
2	1	46	32	10	0.25
4	1	46	32	10	0.5
8	0.25	46	32	10	1
16	0.35	46	32	10	2
32	0.2	46	32	10	4
64	0.25	46	32	10	8
128	0.1	46	32	10	16
2	0.95	47	32	10	0.25
4	1	47	32	10	0.5
8	0.35	47	32	10	1
16	0.65	47	32	10	2
32	0.35	47	32	10	4
64	0.35	47	32	10	8
128	0.15	47	32	10	16
2	1	48	32	10	0.25
4	1	48	32	10	0.5
8	0.65	48	32	10	1
16	0.45	48	32	10	2
32	0.2	48	32	10	4
64	0.35	48	32	10	8
128	0.3	48	32	10	16
2	1	49	32	10	0.25
4	1	49	32	10	0.5
8	0.2	49	32	10	1
16	0.25	49	32	10	2
32	0.15	49	32	10	4
64	0.25	49	32	10	8
128	0.25	49	32	10	16
2	1	50	32	10	0.25
4	1	50	32	10	0.5
8	0.4	50	32	10	1
16	0.4	50	32	10	2
32	0.3	50	32	10	4
64	0.35	50	32	10	8
128	0.35	50	32	10	16
2	0.8	51	32	10	0.25
4	0.45	51	32	10	0.5
8	0.25	51	32	10	1
16	0.2	51	32	10	2
32	0.15	51	32	10	4
64	0.05	51	32	10	8
128	0.25	51	32	10	16
2	1	52	32	10	0.25
4	1	52	32	10	0.5
8	0.65	52	32	10	1
16	0.45	52	32	10	2
32	0.35	52	32	10	4
64	0.05	52	32	10	8
128	0.3	52	32	10	16
2	0.8	53	32	10	0.25
4	0.85	53	32	10	0.5
8	0.15	53	32	10	1
16	0.4	53	32	10	2
32	0.15	53	32	10	4
64	0.35	53	32	10	8
128	0.35	53	32	10	16
2	0.95	54	32	10	0.25
4	1	54	32	10	0.5
8	0.45	54	32	10	1
16	0.55	54	32	10	2
32	0.3	54	32	10	4
64	0.25	54	32	10	8
128	0.25	54	32	10	16

## Sheet: Experiment 3
Shift per frame	Correct	n	cf	cf_limited	Relative shift
2	0.85	39	4	4	0.03125
4	0.9	39	4	4	0.0625
8	1	39	4	4	0.125
16	1	39	4	4	0.25
32	1	39	4	4	0.5
64	0.2	39	4	4	1
128	0.25	39	4	4	2
2	1	40	4	4	0.03125
4	1	40	4	4	0.0625
8	1	40	4	4	0.125
16	1	40	4	4	0.25
32	1	40	4	4	0.5
64	0.1	40	4	4	1
128	0.4	40	4	4	2
2	1	41	4	4	0.03125
4	0.85	41	4	4	0.0625
8	1	41	4	4	0.125
16	0.95	41	4	4	0.25
32	1	41	4	4	0.5
64	0.1	41	4	4	1
128	0.3	41	4	4	2
2	0.85	42	4	4	0.03125
4	0.9	42	4	4	0.0625
8	1	42	4	4	0.125
16	0.8	42	4	4	0.25
32	0.85	42	4	4	0.5
64	0.25	42	4	4	1
128	0.2	42	4	4	2
2	0.85	43	4	4	0.03125
4	0.85	43	4	4	0.0625
8	0.85	43	4	4	0.125
16	0.85	43	4	4	0.25
32	0.95	43	4	4	0.5
64	0.1	43	4	4	1
128	0.3	43	4	4	2
2	0.7	44	4	4	0.03125
4	0.9	44	4	4	0.0625
8	1	44	4	4	0.125
16	1	44	4	4	0.25
32	0.75	44	4	4	0.5
64	0.25	44	4	4	1
128	0.2	44	4	4	2
2	1	45	4	4	0.03125
4	1	45	4	4	0.0625
8	1	45	4	4	0.125
16	1	45	4	4	0.25
32	1	45	4	4	0.5
64	0.15	45	4	4	1
128	0.1	45	4	4	2
2	0.95	46	4	4	0.03125
4	1	46	4	4	0.0625
8	0.9	46	4	4	0.125
16	1	46	4	4	0.25
32	0.95	46	4	4	0.5
64	0.15	46	4	4	1
128	0.25	46	4	4	2
2	0.95	47	4	4	0.03125
4	1	47	4	4	0.0625
8	1	47	4	4	0.125
16	1	47	4	4	0.25
32	1	47	4	4	0.5
64	0.1	47	4	4	1
128	0.35	47	4	4	2
2	0.65	48	4	4	0.03125
4	1	48	4	4	0.0625
8	1	48	4	4	0.125
16	1	48	4	4	0.25
32	1	48	4	4	0.5
64	0.05	48	4	4	1
128	0.35	48	4	4	2
2	0.8	49	4	4	0.03125
4	1	49	4	4	0.0625
8	0.95	49	4	4	0.125
16	1	49	4	4	0.25
32	0.95	49	4	4	0.5
64	0.1	49	4	4	1
128	0.25	49	4	4	2
2	0.95	50	4	4	0.03125
4	1	50	4	4	0.0625
8	1	50	4	4	0.125
16	1	50	4	4	0.25
32	0.95	50	4	4	0.5
64	0.1	50	4	4	1
128	0.2	50	4	4	2
2	0.95	51	4	4	0.03125
4	1	51	4	4	0.0625
8	1	51	4	4	0.125
16	0.8	51	4	4	0.25
32	0.85	51	4	4	0.5
64	0.05	51	4	4	1
128	0.3	51	4	4	2
2	1	52	4	4	0.03125
4	0.75	52	4	4	0.0625
8	1	52	4	4	0.125
16	0.95	52	4	4	0.25
32	0.85	52	4	4	0.5
64	0.15	52	4	4	1
128	0.2	52	4	4	2
2	0.8	53	4	4	0.03125
4	0.95	53	4	4	0.0625
8	0.95	53	4	4	0.125
16	0.95	53	4	4	0.25
32	1	53	4	4	0.5
64	0.1	53	4	4	1
128	0.3	53	4	4	2
2	0.95	54	4	4	0.03125
4	1	54	4	4	0.0625
8	1	54	4	4	0.125
16	1	54	4	4	0.25
32	0.9	54	4	4	0.5
64	0.2	54	4	4	1
128	0.5	54	4	4	2
2	0.9	39	8	8	0.0625
4	1	39	8	8	0.125
8	1	39	8	8	0.25
16	1	39	8	8	0.5
32	0	39	8	8	1
64	0.4	39	8	8	2
128	0.3	39	8	8	4
2	1	40	8	8	0.0625
4	1	40	8	8	0.125
8	1	40	8	8	0.25
16	1	40	8	8	0.5
32	0.05	40	8	8	1
64	0.35	40	8	8	2
128	0.2	40	8	8	4
2	1	41	8	8	0.0625
4	1	41	8	8	0.125
8	1	41	8	8	0.25
16	1	41	8	8	0.5
32	0.05	41	8	8	1
64	0.4	41	8	8	2
128	0.25	41	8	8	4
2	0.95	42	8	8	0.0625
4	1	42	8	8	0.125
8	0.95	42	8	8	0.25
16	1	42	8	8	0.5
32	0.1	42	8	8	1
64	0.2	42	8	8	2
128	0.25	42	8	8	4
2	1	43	8	8	0.0625
4	1	43	8	8	0.125
8	0.95	43	8	8	0.25
16	1	43	8	8	0.5
32	0.25	43	8	8	1
64	0.2	43	8	8	2
128	0.15	43	8	8	4
2	0.75	44	8	8	0.0625
4	0.85	44	8	8	0.125
8	0.7	44	8	8	0.25
16	0.9	44	8	8	0.5
32	0.3	44	8	8	1
64	0.3	44	8	8	2
128	0.35	44	8	8	4
2	1	45	8	8	0.0625
4	1	45	8	8	0.125
8	1	45	8	8	0.25
16	1	45	8	8	0.5
32	0	45	8	8	1
64	0.25	45	8	8	2
128	0.15	45	8	8	4
2	1	46	8	8	0.0625
4	1	46	8	8	0.125
8	1	46	8	8	0.25
16	0.95	46	8	8	0.5
32	0.1	46	8	8	1
64	0.25	46	8	8	2
128	0.2	46	8	8	4
2	1	47	8	8	0.0625
4	1	47	8	8	0.125
8	1	47	8	8	0.25
16	0.95	47	8	8	0.5
32	0.2	47	8	8	1
64	0.35	47	8	8	2
128	0.15	47	8	8	4
2	0.9	48	8	8	0.0625
4	1	48	8	8	0.125
8	1	48	8	8	0.25
16	1	48	8	8	0.5
32	0.05	48	8	8	1
64	0.4	48	8	8	2
128	0.2	48	8	8	4
2	1	49	8	8	0.0625
4	1	49	8	8	0.125
8	1	49	8	8	0.25
16	1	49	8	8	0.5
32	0.15	49	8	8	1
64	0.35	49	8	8	2
128	0.35	49	8	8	4
2	1	50	8	8	0.0625
4	1	50	8	8	0.125
8	1	50	8	8	0.25
16	1	50	8	8	0.5
32	0.3	50	8	8	1
64	0.2	50	8	8	2
128	0.2	50	8	8	4
2	1	51	8	8	0.0625
4	1	51	8	8	0.125
8	1	51	8	8	0.25
16	1	51	8	8	0.5
32	0.15	51	8	8	1
64	0.25	51	8	8	2
128	0.25	51	8	8	4
2	1	52	8	8	0.0625
4	1	52	8	8	0.125
8	0.95	52	8	8	0.25
16	0.9	52	8	8	0.5
32	0.35	52	8	8	1
64	0.3	52	8	8	2
128	0.15	52	8	8	4
2	0.9	53	8	8	0.0625
4	1	53	8	8	0.125
8	0.95	53	8	8	0.25
16	0.95	53	8	8	0.5
32	0.3	53	8	8	1
64	0.25	53	8	8	2
128	0.3	53	8	8	4
2	1	54	8	8	0.0625
4	1	54	8	8	0.125
8	1	54	8	8	0.25
16	1	54	8	8	0.5
32	0.2	54	8	8	1
64	0.35	54	8	8	2
128	0.3	54	8	8	4
2	1	39	16	10	0.125
4	1	39	16	10	0.25
8	1	39	16	10	0.5
16	0.3	39	16	10	1
32	0.45	39	16	10	2
64	0.3	39	16	10	4
128	0.1	39	16	10	8
2	1	40	16	10	0.125
4	1	40	16	10	0.25
8	1	40	16	10	0.5
16	0.2	40	16	10	1
32	0.15	40	16	10	2
64	0.35	40	16	10	4
128	0.25	40	16	10	8
2	1	41	16	10	0.125
4	1	41	16	10	0.25
8	1	41	16	10	0.5
16	0.1	41	16	10	1
32	0.35	41	16	10	2
64	0.2	41	16	10	4
128	0.1	41	16	10	8
2	0.95	42	16	10	0.125
4	0.8	42	16	10	0.25
8	0.95	42	16	10	0.5
16	0.2	42	16	10	1
32	0.25	42	16	10	2
64	0.3	42	16	10	4
128	0.3	42	16	10	8
2	1	43	16	10	0.125
4	1	43	16	10	0.25
8	1	43	16	10	0.5
16	0.95	43	16	10	1
32	0.35	43	16	10	2
64	0.3	43	16	10	4
128	0.4	43	16	10	8
2	0.9	44	16	10	0.125
4	0.85	44	16	10	0.25
8	0.8	44	16	10	0.5
16	0.4	44	16	10	1
32	0.35	44	16	10	2
64	0.3	44	16	10	4
128	0.2	44	16	10	8
2	1	45	16	10	0.125
4	1	45	16	10	0.25
8	1	45	16	10	0.5
16	0.45	45	16	10	1
32	0.3	45	16	10	2
64	0.25	45	16	10	4
128	0.3	45	16	10	8
2	1	46	16	10	0.125
4	0.95	46	16	10	0.25
8	0.8	46	16	10	0.5
16	0.75	46	16	10	1
32	0.5	46	16	10	2
64	0.1	46	16	10	4
128	0.35	46	16	10	8
2	1	47	16	10	0.125
4	1	47	16	10	0.25
8	1	47	16	10	0.5
16	1	47	16	10	1
32	0.6	47	16	10	2
64	0.3	47	16	10	4
128	0.35	47	16	10	8
2	1	48	16	10	0.125
4	1	48	16	10	0.25
8	1	48	16	10	0.5
16	0.9	48	16	10	1
32	0.45	48	16	10	2
64	0.45	48	16	10	4
128	0.35	48	16	10	8
2	1	49	16	10	0.125
4	1	49	16	10	0.25
8	1	49	16	10	0.5
16	0.95	49	16	10	1
32	0.4	49	16	10	2
64	0.5	49	16	10	4
128	0.4	49	16	10	8
2	1	50	16	10	0.125
4	0.95	50	16	10	0.25
8	0.95	50	16	10	0.5
16	0.65	50	16	10	1
32	0.35	50	16	10	2
64	0.2	50	16	10	4
128	0.35	50	16	10	8
2	1	51	16	10	0.125
4	1	51	16	10	0.25
8	1	51	16	10	0.5
16	0.35	51	16	10	1
32	0.35	51	16	10	2
64	0.3	51	16	10	4
128	0.15	51	16	10	8
2	1	52	16	10	0.125
4	1	52	16	10	0.25
8	1	52	16	10	0.5
16	0.85	52	16	10	1
32	0.25	52	16	10	2
64	0.3	52	16	10	4
128	0.3	52	16	10	8
2	1	53	16	10	0.125
4	1	53	16	10	0.25
8	0.95	53	16	10	0.5
16	0.5	53	16	10	1
32	0.25	53	16	10	2
64	0.45	53	16	10	4
128	0.3	53	16	10	8
2	1	54	16	10	0.125
4	1	54	16	10	0.25
8	1	54	16	10	0.5
16	0.8	54	16	10	1
32	0.35	54	16	10	2
64	0.2	54	16	10	4
128	0.25	54	16	10	8
2	0.95	39	32	10	0.25
4	1	39	32	10	0.5
8	0.75	39	32	10	1
16	0.35	39	32	10	2
32	0.25	39	32	10	4
64	0.25	39	32	10	8
128	0.2	39	32	10	16
2	1	40	32	10	0.25
4	1	40	32	10	0.5
8	0.6	40	32	10	1
16	0.25	40	32	10	2
32	0.2	40	32	10	4
64	0.25	40	32	10	8
128	0.25	40	32	10	16
2	1	41	32	10	0.25
4	1	41	32	10	0.5
8	0.15	41	32	10	1
16	0.4	41	32	10	2
32	0.25	41	32	10	4
64	0.3	41	32	10	8
128	0.15	41	32	10	16
2	1	42	32	10	0.25
4	0.95	42	32	10	0.5
8	0.45	42	32	10	1
16	0.3	42	32	10	2
32	0.3	42	32	10	4
64	0.3	42	32	10	8
128	0.35	42	32	10	16
2	1	43	32	10	0.25
4	1	43	32	10	0.5
8	1	43	32	10	1
16	0.55	43	32	10	2
32	0.2	43	32	10	4
64	0.35	43	32	10	8
128	0.35	43	32	10	16
2	0.8	44	32	10	0.25
4	0.9	44	32	10	0.5
8	0.85	44	32	10	1
16	0.25	44	32	10	2
32	0.3	44	32	10	4
64	0.2	44	32	10	8
128	0.25	44	32	10	16
2	1	45	32	10	0.25
4	1	45	32	10	0.5
8	1	45	32	10	1
16	0.65	45	32	10	2
32	0.2	45	32	10	4
64	0.3	45	32	10	8
128	0.25	45	32	10	16
2	0.9	46	32	10	0.25
4	0.95	46	32	10	0.5
8	0.9	46	32	10	1
16	0.3	46	32	10	2
32	0.2	46	32	10	4
64	0.35	46	32	10	8
128	0.25	46	32	10	16
2	1	47	32	10	0.25
4	1	47	32	10	0.5
8	1	47	32	10	1
16	0.55	47	32	10	2
32	0.35	47	32	10	4
64	0.2	47	32	10	8
128	0.25	47	32	10	16
2	1	48	32	10	0.25
4	1	48	32	10	0.5
8	1	48	32	10	1
16	0.4	48	32	10	2
32	0.2	48	32	10	4
64	0.25	48	32	10	8
128	0.4	48	32	10	16
2	1	49	32	10	0.25
4	1	49	32	10	0.5
8	0.95	49	32	10	1
16	0.55	49	32	10	2
32	0.1	49	32	10	4
64	0.25	49	32	10	8
128	0.25	49	32	10	16
2	1	50	32	10	0.25
4	1	50	32	10	0.5
8	1	50	32	10	1
16	0.2	50	32	10	2
32	0.2	50	32	10	4
64	0.35	50	32	10	8
128	0.25	50	32	10	16
2	0.95	51	32	10	0.25
4	1	51	32	10	0.5
8	0.55	51	32	10	1
16	0.6	51	32	10	2
32	0.4	51	32	10	4
64	0.25	51	32	10	8
128	0.15	51	32	10	16
2	1	52	32	10	0.25
4	1	52	32	10	0.5
8	1	52	32	10	1
16	0.3	52	32	10	2
32	0.3	52	32	10	4
64	0.25	52	32	10	8
128	0.35	52	32	10	16
2	1	53	32	10	0.25
4	1	53	32	10	0.5
8	0.85	53	32	10	1
16	0.5	53	32	10	2
32	0.4	53	32	10	4
64	0.3	53	32	10	8
128	0.3	53	32	10	16
2	1	54	32	10	0.25
4	1	54	32	10	0.5
8	1	54	32	10	1
16	0.55	54	32	10	2
32	0.3	54	32	10	4
64	0.15	54	32	10	8
128	0.4	54	32	10	16
