# Supplementary material for: Perceiving direction of deformation-based motion
Source: Iperception. 2025 Aug 25;16(4):20416695251364725. doi: 10.1177/20416695251364725 (PMC12378610; doi:10.1177/20416695251364725)
Supplement: sj-txt-2-ipe-10.1177_20416695251364725 - Supplemental material for Perceiving direction of deformation-based motion [file sj-txt-2-ipe-10.1177_20416695251364725.txt]

2-Way Repeated Measures ANOVA:
                                       Source         SS  ddof1  ddof2        MS            F          p-unc     p-GG-corr       ng2       eps
0                      Displacement magnitude  37.484560      6     84  6.247427  1061.005529   6.065963e-77  7.529967e-54  0.938408  0.690657
1                           Cut-off frequency   0.403655      3     42  0.134552    13.682118   2.293276e-06  4.911945e-05  0.140945  0.702956
2  Displacement magnitude * Cut-off frequency  12.297620     18    252  0.683201   121.913388  3.676053e-113  9.417814e-27  0.833292  0.220455

Displacement magnitude is significant. Conducting post-hoc tests...
                  Contrast     A     B  Paired  Parametric          T   dof alternative         p-unc        p-corr p-adjust       BF10     hedges
0   Displacement magnitude  0.07  0.15    True        True  -2.236068  15.0   two-sided  4.096896e-02  8.603481e-01     bonf      1.755  -0.599280
1   Displacement magnitude  0.07  0.31    True        True  -5.157043  15.0   two-sided  1.169958e-04  2.456912e-03     bonf    248.326  -1.320024
2   Displacement magnitude  0.07  0.62    True        True  10.497402  15.0   two-sided  2.628610e-08  5.520081e-07     bonf  4.874e+05   3.981137
3   Displacement magnitude  0.07  1.25    True        True  47.065328  15.0   two-sided  1.037863e-17  2.179513e-16     bonf  2.598e+14  13.501084
4   Displacement magnitude  0.07   2.5    True        True  46.704548  15.0   two-sided  1.163990e-17  2.444379e-16     bonf  2.335e+14  18.119462
5   Displacement magnitude  0.07   5.0    True        True  41.755050  15.0   two-sided  6.172316e-17  1.296186e-15     bonf  4.929e+13  16.216223
6   Displacement magnitude  0.15  0.31    True        True  -2.399645  15.0   two-sided  2.984566e-02  6.267588e-01     bonf      2.254  -0.613973
7   Displacement magnitude  0.15  0.62    True        True  13.270038  15.0   two-sided  1.080421e-09  2.268885e-08     bonf  9.188e+06   4.066545
8   Displacement magnitude  0.15  1.25    True        True  39.150546  15.0   two-sided  1.608506e-16  3.377863e-15     bonf  2.019e+13  12.089400
9   Displacement magnitude  0.15   2.5    True        True  43.697630  15.0   two-sided  3.136817e-17  6.587316e-16     bonf  9.265e+13  16.219339
10  Displacement magnitude  0.15   5.0    True        True  41.648993  15.0   two-sided  6.410358e-17  1.346175e-15     bonf  4.758e+13  14.708628
11  Displacement magnitude  0.31  0.62    True        True  20.771147  15.0   two-sided  1.822450e-12  3.827145e-11     bonf    3.4e+09   4.774537
12  Displacement magnitude  0.31  1.25    True        True  51.225320  15.0   two-sided  2.934953e-18  6.163401e-17     bonf  8.437e+14  13.232476
13  Displacement magnitude  0.31   2.5    True        True  42.423374  15.0   two-sided  4.873296e-17  1.023392e-15     bonf  6.144e+13  17.436743
14  Displacement magnitude  0.31   5.0    True        True  45.788594  15.0   two-sided  1.563620e-17  3.283602e-16     bonf  1.773e+14  15.819109
15  Displacement magnitude  0.62  1.25    True        True  22.872468  15.0   two-sided  4.476936e-13  9.401565e-12     bonf  1.253e+10   7.154704
16  Displacement magnitude  0.62   2.5    True        True  28.171837  15.0   two-sided  2.102403e-14  4.415047e-13     bonf  2.156e+11  11.363750
17  Displacement magnitude  0.62   5.0    True        True  38.448426  15.0   two-sided  2.104829e-16  4.420141e-15     bonf  1.571e+13  10.055047
18  Displacement magnitude  1.25   2.5    True        True  13.799855  15.0   two-sided  6.262440e-10  1.315112e-08     bonf   1.52e+07   5.339522
19  Displacement magnitude  1.25   5.0    True        True  12.405234  15.0   two-sided  2.741934e-09  5.758061e-08     bonf  3.893e+06   3.977839
20  Displacement magnitude   2.5   5.0    True        True  -3.246157  15.0   two-sided  5.425866e-03  1.139432e-01     bonf       9.09  -1.083648

Cut-off frequency is significant. Conducting post-hoc tests...
            Contrast    A    B  Paired  Parametric          T   dof alternative         p-unc        p-corr p-adjust       BF10    hedges
0  Cut-off frequency  0.4  0.8    True        True  -1.458089  14.0   two-sided  1.668828e-01  1.000000e+00     bonf      0.632 -0.498221
1  Cut-off frequency  0.4  1.6    True        True   1.085853  14.0   two-sided  2.958877e-01  1.000000e+00     bonf      0.434  0.365861
2  Cut-off frequency  0.4  3.2    True        True   3.810790  14.0   two-sided  1.909691e-03  1.145815e-02     bonf     22.274  1.428552
3  Cut-off frequency  0.8  1.6    True        True   3.369219  14.0   two-sided  4.585239e-03  2.751143e-02     bonf     10.637  1.233532
4  Cut-off frequency  0.8  3.2    True        True  12.874856  14.0   two-sided  3.771201e-09  2.262720e-08     bonf  2.825e+06  4.162019
5  Cut-off frequency  1.6  3.2    True        True   3.565045  14.0   two-sided  3.106715e-03  1.864029e-02     bonf     14.752  1.352588

Interaction is significant. Conducting simple effects tests...

Simple effects for Displacement magnitude at each Cut-off frequency:
                   Source         SS  DF        MS           F         p-unc       ng2       eps  Cut-off frequency
0  Displacement magnitude  10.060993   6  1.676832  153.451299  4.868824e-45  0.882702  0.665534                0.4
1                   Error   0.983471  90  0.010927         NaN           NaN       NaN       NaN                0.4
2  Displacement magnitude  15.350759   6  2.558460  796.088131  1.081464e-75  0.978741  0.546802                0.8
3                   Error   0.289241  90  0.003214         NaN           NaN       NaN       NaN                0.8
4  Displacement magnitude  12.878187   6  2.146364  299.781197  3.206809e-57  0.940767  0.377917                1.6
5                   Error   0.644379  90  0.007160         NaN           NaN       NaN       NaN                1.6
6  Displacement magnitude  13.072571   6  2.178762  627.380999  1.569185e-67  0.975572  0.511492                3.2
7                   Error   0.291714  84  0.003473         NaN           NaN       NaN       NaN                3.2

Conducting post-hoc tests for Displacement magnitude at Cut-off frequency = 0.4...
                  Contrast     A     B  Paired  Parametric          T   dof alternative         p-unc        p-corr p-adjust       BF10     hedges
0   Displacement magnitude  0.07  0.15    True        True  -2.546858  15.0   two-sided  2.233665e-02  4.690696e-01     bonf      2.841  -0.713473
1   Displacement magnitude  0.07  0.31    True        True  -5.904843  15.0   two-sided  2.890670e-05  6.070406e-04     bonf    856.891  -1.575743
2   Displacement magnitude  0.07  0.62    True        True -12.752820  15.0   two-sided  1.873791e-09  3.934962e-08     bonf  5.529e+06  -3.751241
3   Displacement magnitude  0.07  1.25    True        True  -7.588273  15.0   two-sided  1.640443e-06  3.444930e-05     bonf  1.127e+04  -2.522509
4   Displacement magnitude  0.07   2.5    True        True  13.176122  15.0   two-sided  1.192392e-09  2.504024e-08     bonf  8.389e+06   4.873903
5   Displacement magnitude  0.07   5.0    True        True  12.221385  15.0   two-sided  3.365717e-09  7.068006e-08     bonf  3.223e+06   4.079987
6   Displacement magnitude  0.15  0.31    True        True  -2.759716  15.0   two-sided  1.459799e-02  3.065578e-01     bonf       4.01  -0.737349
7   Displacement magnitude  0.15  0.62    True        True  -6.013060  15.0   two-sided  2.375965e-05  4.989527e-04     bonf   1020.483  -1.986085
8   Displacement magnitude  0.15  1.25    True        True  -4.160735  15.0   two-sided  8.367465e-04  1.757168e-02     bonf     44.613  -1.374492
9   Displacement magnitude  0.15   2.5    True        True  11.867309  15.0   two-sided  5.031442e-09  1.056603e-07     bonf  2.226e+06   4.489781
10  Displacement magnitude  0.15   5.0    True        True  12.375005  15.0   two-sided  2.835425e-09  5.954392e-08     bonf  3.775e+06   3.902674
11  Displacement magnitude  0.31  0.62    True        True  -3.834825  15.0   two-sided  1.623472e-03  3.409291e-02     bonf     25.243  -1.031346
12  Displacement magnitude  0.31  1.25    True        True  -2.228947  15.0   two-sided  4.153197e-02  8.721714e-01     bonf      1.737  -0.550456
13  Displacement magnitude  0.31   2.5    True        True  14.051768  15.0   two-sided  4.862556e-10  1.021137e-08     bonf   1.92e+07   5.506404
14  Displacement magnitude  0.31   5.0    True        True  15.329208  15.0   two-sided  1.428287e-10  2.999403e-09     bonf   5.96e+07   4.902049
15  Displacement magnitude  0.62  1.25    True        True   2.389699  15.0   two-sided  3.043118e-02  6.390548e-01     bonf      2.219   0.486890
16  Displacement magnitude  0.62   2.5    True        True  28.578787  15.0   two-sided  1.701748e-14  3.573670e-13     bonf  2.625e+11  12.184300
17  Displacement magnitude  0.62   5.0    True        True  34.381699  15.0   two-sided  1.106060e-15  2.322727e-14     bonf  3.348e+12  10.783432
18  Displacement magnitude  1.25   2.5    True        True  17.962963  15.0   two-sided  1.487160e-11  3.123036e-10     bonf  4.845e+08   7.649022
19  Displacement magnitude  1.25   5.0    True        True  19.531638  15.0   two-sided  4.446531e-12  9.337714e-11     bonf  1.485e+09   6.852539
20  Displacement magnitude   2.5   5.0    True        True  -2.385300  15.0   two-sided  3.069360e-02  6.445655e-01     bonf      2.204  -0.952987

Conducting post-hoc tests for Displacement magnitude at Cut-off frequency = 0.8...
                  Contrast     A     B  Paired  Parametric          T   dof alternative         p-unc        p-corr p-adjust       BF10     hedges
0   Displacement magnitude  0.07  0.15    True        True  -1.290994  15.0   two-sided  2.162484e-01  1.000000e+00     bonf      0.517  -0.487395
1   Displacement magnitude  0.07  0.31    True        True  -1.144849  15.0   two-sided  2.702111e-01  1.000000e+00     bonf      0.447  -0.349862
2   Displacement magnitude  0.07  0.62    True        True   0.435745  15.0   two-sided  6.692275e-01  1.000000e+00     bonf      0.278   0.143104
3   Displacement magnitude  0.07  1.25    True        True  38.106078  15.0   two-sided  2.403952e-16  5.048299e-15     bonf  1.388e+13  14.113608
4   Displacement magnitude  0.07   2.5    True        True  34.846841  15.0   two-sided  9.062678e-16  1.903162e-14     bonf   4.03e+12  12.224740
5   Displacement magnitude  0.07   5.0    True        True  32.498529  15.0   two-sided  2.547743e-15  5.350260e-14     bonf  1.539e+12  10.872563
6   Displacement magnitude  0.15  0.31    True        True   0.435745  15.0   two-sided  6.692275e-01  1.000000e+00     bonf      0.278   0.163070
7   Displacement magnitude  0.15  0.62    True        True   1.307234  15.0   two-sided  2.108178e-01  1.000000e+00     bonf      0.526   0.475230
8   Displacement magnitude  0.15  1.25    True        True  46.843204  15.0   two-sided  1.113683e-17  2.338735e-16     bonf  2.433e+14  15.220761
9   Displacement magnitude  0.15   2.5    True        True  42.426407  15.0   two-sided  4.868113e-17  1.022304e-15     bonf   6.15e+13  13.078179
10  Displacement magnitude  0.15   5.0    True        True  32.893789  15.0   two-sided  2.130239e-15  4.473502e-14     bonf  1.818e+12  11.561350
11  Displacement magnitude  0.31  0.62    True        True   1.159347  15.0   two-sided  2.644377e-01  1.000000e+00     bonf      0.454   0.388571
12  Displacement magnitude  0.31  1.25    True        True  43.021000  15.0   two-sided  3.957241e-17  8.310206e-16     bonf   7.46e+13  14.998514
13  Displacement magnitude  0.31   2.5    True        True  40.321643  15.0   two-sided  1.037811e-16  2.179402e-15     bonf  3.037e+13  12.905920
14  Displacement magnitude  0.31   5.0    True        True  36.292729  15.0   two-sided  4.958339e-16  1.041251e-14     bonf   7.07e+12  11.421347
15  Displacement magnitude  0.62  1.25    True        True  33.648869  15.0   two-sided  1.522092e-15  3.196392e-14     bonf  2.486e+12  12.333778
16  Displacement magnitude  0.62   2.5    True        True  32.122176  15.0   two-sided  3.027088e-15  6.356885e-14     bonf   1.31e+12  10.854563
17  Displacement magnitude  0.62   5.0    True        True  29.676234  15.0   two-sided  9.759706e-15  2.049538e-13     bonf  4.405e+11   9.776348
18  Displacement magnitude  1.25   2.5    True        True  -1.851640  15.0   two-sided  8.386379e-02  1.000000e+00     bonf      1.014  -0.659707
19  Displacement magnitude  1.25   5.0    True        True  -2.595674  15.0   two-sided  2.027280e-02  4.257289e-01     bonf      3.072  -1.064128
20  Displacement magnitude   2.5   5.0    True        True  -1.260130  15.0   two-sided  2.268749e-01  1.000000e+00     bonf      0.501  -0.416456

Conducting post-hoc tests for Displacement magnitude at Cut-off frequency = 1.6...
                  Contrast     A     B  Paired  Parametric          T   dof alternative         p-unc        p-corr p-adjust       BF10     hedges
0   Displacement magnitude  0.07  0.15    True        True   1.378916  15.0   two-sided  1.881371e-01  1.000000e+00     bonf      0.568   0.504502
1   Displacement magnitude  0.07  0.31    True        True   0.807573  15.0   two-sided  4.319571e-01  1.000000e+00     bonf       0.34   0.287867
2   Displacement magnitude  0.07  0.62    True        True   8.473687  15.0   two-sided  4.210342e-07  8.841718e-06     bonf  3.869e+04   2.977434
3   Displacement magnitude  0.07  1.25    True        True  33.994485  15.0   two-sided  1.308223e-15  2.747269e-14     bonf  2.863e+12  12.119048
4   Displacement magnitude  0.07   2.5    True        True  39.576596  15.0   two-sided  1.369462e-16  2.875870e-15     bonf  2.345e+13  13.815838
5   Displacement magnitude  0.07   5.0    True        True  29.747658  15.0   two-sided  9.419395e-15  1.978073e-13     bonf  4.553e+11  10.351979
6   Displacement magnitude  0.15  0.31    True        True  -0.435745  15.0   two-sided  6.692275e-01  1.000000e+00     bonf      0.278  -0.122360
7   Displacement magnitude  0.15  0.62    True        True   8.431439  15.0   two-sided  4.482846e-07  9.413977e-06     bonf  3.655e+04   2.888794
8   Displacement magnitude  0.15  1.25    True        True  31.930410  15.0   two-sided  3.307522e-15  6.945796e-14     bonf  1.207e+12  11.662695
9   Displacement magnitude  0.15   2.5    True        True  37.658435  15.0   two-sided  2.865207e-16  6.016935e-15     bonf  1.179e+13  13.266681
10  Displacement magnitude  0.15   5.0    True        True  29.535616  15.0   two-sided  1.046858e-14  2.198402e-13     bonf  4.127e+11  10.034189
11  Displacement magnitude  0.31  0.62    True        True   9.101340  15.0   two-sided  1.699327e-07  3.568587e-06     bonf  8.841e+04   2.902041
12  Displacement magnitude  0.31  1.25    True        True  32.542672  15.0   two-sided  2.497063e-15  5.243831e-14     bonf  1.568e+12  11.518477
13  Displacement magnitude  0.31   2.5    True        True  33.572035  15.0   two-sided  1.574523e-15  3.306499e-14     bonf  2.409e+12  13.072796
14  Displacement magnitude  0.31   5.0    True        True  29.064415  15.0   two-sided  1.327276e-14  2.787279e-13     bonf  3.309e+11   9.955151
15  Displacement magnitude  0.62  1.25    True        True   7.338864  15.0   two-sided  2.449740e-06  5.144455e-05     bonf   7842.702   2.367085
16  Displacement magnitude  0.62   2.5    True        True   7.714797  15.0   two-sided  1.342605e-06  2.819471e-05     bonf  1.351e+04   2.772037
17  Displacement magnitude  0.62   5.0    True        True   8.905945  15.0   two-sided  2.243130e-07  4.710574e-06     bonf  6.864e+04   2.339368
18  Displacement magnitude  1.25   2.5    True        True   1.747338  15.0   two-sided  1.010137e-01  1.000000e+00     bonf      0.883   0.663288
19  Displacement magnitude  1.25   5.0    True        True   0.430360  15.0   two-sided  6.730534e-01  1.000000e+00     bonf      0.277   0.082484
20  Displacement magnitude   2.5   5.0    True        True  -1.358427  15.0   two-sided  1.944086e-01  1.000000e+00     bonf      0.555  -0.516757

Conducting post-hoc tests for Displacement magnitude at Cut-off frequency = 3.2...
                  Contrast     A     B  Paired  Parametric          T   dof alternative         p-unc        p-corr p-adjust       BF10     hedges
0   Displacement magnitude  0.07  0.15    True        True   0.564076  14.0   two-sided  5.816268e-01  1.000000e+00     bonf      0.302   0.138593
1   Displacement magnitude  0.07  0.31    True        True   1.145644  14.0   two-sided  2.711490e-01  1.000000e+00     bonf      0.458   0.387349
2   Displacement magnitude  0.07  0.62    True        True  33.466401  14.0   two-sided  9.206425e-15  1.933349e-13     bonf  4.303e+11  11.866217
3   Displacement magnitude  0.07  1.25    True        True  34.974148  14.0   two-sided  5.001812e-15  1.050380e-13     bonf  7.575e+11  11.801224
4   Displacement magnitude  0.07   2.5    True        True  34.126227  14.0   two-sided  7.026342e-15  1.475532e-13     bonf  5.528e+11  12.561589
5   Displacement magnitude  0.07   5.0    True        True  52.852770  14.0   two-sided  1.610003e-17  3.381006e-16     bonf  1.552e+14  19.020853
6   Displacement magnitude  0.15  0.31    True        True   0.694808  14.0   two-sided  4.985453e-01  1.000000e+00     bonf      0.324   0.220033
7   Displacement magnitude  0.15  0.62    True        True  29.340949  14.0   two-sided  5.667706e-14  1.190218e-12     bonf  7.988e+10  11.362858
8   Displacement magnitude  0.15  1.25    True        True  34.943350  14.0   two-sided  5.063220e-15  1.063276e-13     bonf   7.49e+11  11.368786
9   Displacement magnitude  0.15   2.5    True        True  30.143886  14.0   two-sided  3.905304e-14  8.201138e-13     bonf  1.128e+11  12.090408
10  Displacement magnitude  0.15   5.0    True        True  49.741148  14.0   two-sided  3.749044e-17  7.872993e-16     bonf  7.084e+13  17.474551
11  Displacement magnitude  0.31  0.62    True        True  30.982897  14.0   two-sided  2.673298e-14  5.613926e-13     bonf  1.602e+11  11.106136
12  Displacement magnitude  0.31  1.25    True        True  30.882077  14.0   two-sided  2.796383e-14  5.872405e-13     bonf  1.537e+11  11.140316
13  Displacement magnitude  0.31   2.5    True        True  30.549174  14.0   two-sided  3.247819e-14  6.820419e-13     bonf  1.338e+11  11.848186
14  Displacement magnitude  0.31   5.0    True        True  69.171213  14.0   two-sided  3.773470e-19  7.924286e-18     bonf  5.054e+15  16.880634
15  Displacement magnitude  0.62  1.25    True        True   1.586460  14.0   two-sided  1.349572e-01  1.000000e+00     bonf      0.734   0.658901
16  Displacement magnitude  0.62   2.5    True        True   2.758209  14.0   two-sided  1.539478e-02  3.232904e-01     bonf      3.915   1.081140
17  Displacement magnitude  0.62   5.0    True        True   2.827728  14.0   two-sided  1.342672e-02  2.819611e-01     bonf      4.376   0.866620
18  Displacement magnitude  1.25   2.5    True        True   1.254206  14.0   two-sided  2.303043e-01  1.000000e+00     bonf      0.509   0.398641
19  Displacement magnitude  1.25   5.0    True        True   0.132786  14.0   two-sided  8.962520e-01  1.000000e+00     bonf      0.264   0.047906
20  Displacement magnitude   2.5   5.0    True        True  -1.107823  14.0   two-sided  2.866086e-01  1.000000e+00     bonf      0.442  -0.436864

Simple effects for Cut-off frequency at each Displacement magnitude:
               Source        SS  DF        MS           F         p-unc       ng2       eps  Displacement magnitude  p-GG-corr sphericity   W-spher   p-spher
0   Cut-off frequency  1.514833   3  0.504944  158.364655  6.411363e-23  0.880802  0.393015                    0.07        NaN        NaN       NaN       NaN
1               Error  0.133917  42  0.003188         NaN           NaN       NaN       NaN                    0.07        NaN        NaN       NaN       NaN
2   Cut-off frequency  0.786833   3  0.262278   39.960097  2.262332e-12  0.665398  0.363899                    0.15        NaN        NaN       NaN       NaN
3               Error  0.275667  42  0.006563         NaN           NaN       NaN       NaN                    0.15        NaN        NaN       NaN       NaN
4   Cut-off frequency  0.221833   3  0.073944   10.967628  1.898614e-05  0.370649  0.370001                    0.31        NaN        NaN       NaN       NaN
5               Error  0.283167  42  0.006742         NaN           NaN       NaN       NaN                    0.31        NaN        NaN       NaN       NaN
6   Cut-off frequency  4.511234   3  1.503745  161.422080  4.435181e-23  0.899219  0.470369                    0.62        NaN        NaN       NaN       NaN
7               Error  0.391256  42  0.009316         NaN           NaN       NaN       NaN                    0.62        NaN        NaN       NaN       NaN
8   Cut-off frequency  5.566667   3  1.855556  295.949367  2.905437e-28  0.945134  0.693684                    1.25        NaN        NaN       NaN       NaN
9               Error  0.263333  42  0.006270         NaN           NaN       NaN       NaN                    1.25        NaN        NaN       NaN       NaN
10  Cut-off frequency  0.082202   3  0.027401    5.078116  4.328056e-03  0.214426  0.689670                    2.50   0.012153      False  0.414407  0.048049
11              Error  0.226625  42  0.005396         NaN           NaN       NaN       NaN                    2.50        NaN        NaN       NaN       NaN
12  Cut-off frequency  0.017672   3  0.005891    0.984624  4.092043e-01  0.047673  0.669304                    5.00        NaN        NaN       NaN       NaN
13              Error  0.251274  42  0.005983         NaN           NaN       NaN       NaN                    5.00        NaN        NaN       NaN       NaN

Conducting post-hoc tests for Cut-off frequency at Displacement magnitude = 0.07...
            Contrast    A    B  Paired  Parametric          T   dof alternative         p-unc        p-corr p-adjust       BF10    hedges
0  Cut-off frequency  0.4  0.8    True        True -13.604696  14.0   two-sided  1.838707e-09  1.103224e-08     bonf  5.462e+06 -4.123295
1  Cut-off frequency  0.4  1.6    True        True -12.433485  14.0   two-sided  5.923377e-09  3.554026e-08     bonf  1.867e+06 -4.448803
2  Cut-off frequency  0.4  3.2    True        True -13.240045  14.0   two-sided  2.621371e-09  1.572823e-08     bonf  3.944e+06 -4.385650
3  Cut-off frequency  0.8  1.6    True        True  -1.783765  14.0   two-sided  9.614484e-02  5.768691e-01     bonf      0.938 -0.671415
4  Cut-off frequency  0.8  3.2    True        True  -1.739835  14.0   two-sided  1.038141e-01  6.228846e-01     bonf      0.887 -0.506988
5  Cut-off frequency  1.6  3.2    True        True   0.564076  14.0   two-sided  5.816268e-01  1.000000e+00     bonf      0.302  0.210186

Conducting post-hoc tests for Cut-off frequency at Displacement magnitude = 0.15...
            Contrast    A    B  Paired  Parametric             T   dof alternative     p-unc    p-corr p-adjust      BF10    hedges
0  Cut-off frequency  0.4  0.8    True        True -6.201204e+00  14.0   two-sided  0.000023  0.000139     bonf  1047.125 -2.231105
1  Cut-off frequency  0.4  1.6    True        True -6.522152e+00  14.0   two-sided  0.000014  0.000081     bonf  1687.136 -2.198383
2  Cut-off frequency  0.4  3.2    True        True -6.619551e+00  14.0   two-sided  0.000012  0.000069     bonf  1945.649 -2.184074
3  Cut-off frequency  0.8  1.6    True        True  4.349588e-01  14.0   two-sided  0.670222  1.000000     bonf     0.285  0.168826
4  Cut-off frequency  0.8  3.2    True        True  3.668997e-01  14.0   two-sided  0.719180  1.000000     bonf     0.278  0.138593
5  Cut-off frequency  1.6  3.2    True        True -1.072577e-15  14.0   two-sided  1.000000  1.000000     bonf     0.262  0.000000

Conducting post-hoc tests for Cut-off frequency at Displacement magnitude = 0.31...
            Contrast    A    B  Paired  Parametric         T   dof alternative     p-unc    p-corr p-adjust   BF10    hedges
0  Cut-off frequency  0.4  0.8    True        True -3.265457  14.0   two-sided  0.005637  0.033820     bonf  8.953 -1.199649
1  Cut-off frequency  0.4  1.6    True        True -3.632591  14.0   two-sided  0.002717  0.016302     bonf  16.52 -1.263207
2  Cut-off frequency  0.4  3.2    True        True -3.227786  14.0   two-sided  0.006075  0.036452     bonf  8.411 -1.131092
3  Cut-off frequency  0.8  1.6    True        True -1.000000  14.0   two-sided  0.334282  1.000000     bonf  0.403 -0.375992
4  Cut-off frequency  0.8  3.2    True        True  0.694808  14.0   two-sided  0.498545  1.000000     bonf  0.324  0.246851
5  Cut-off frequency  1.6  3.2    True        True  1.467599  14.0   two-sided  0.164318  0.985907     bonf  0.639  0.548441

Conducting post-hoc tests for Cut-off frequency at Displacement magnitude = 0.62...
            Contrast    A    B  Paired  Parametric          T   dof alternative         p-unc        p-corr p-adjust       BF10     hedges
0  Cut-off frequency  0.4  0.8    True        True  -0.694808  14.0   two-sided  4.985453e-01  1.000000e+00     bonf      0.324  -0.193903
1  Cut-off frequency  0.4  1.6    True        True   7.700970  14.0   two-sided  2.127643e-06  1.276586e-05     bonf   8847.867   2.771976
2  Cut-off frequency  0.4  3.2    True        True  30.346853  14.0   two-sided  3.559832e-14  2.135899e-13     bonf  1.229e+11  10.463919
3  Cut-off frequency  0.8  1.6    True        True   7.718046  14.0   two-sided  2.074158e-06  1.244495e-05     bonf   9053.058   2.882934
4  Cut-off frequency  0.8  3.2    True        True  32.614022  14.0   two-sided  1.315508e-14  7.893046e-14     bonf  3.091e+11  11.542441
5  Cut-off frequency  1.6  3.2    True        True   6.326061  14.0   two-sided  1.871782e-05  1.123069e-04     bonf   1262.279   2.279035

Conducting post-hoc tests for Cut-off frequency at Displacement magnitude = 1.25...
            Contrast    A    B  Paired  Parametric          T   dof alternative         p-unc        p-corr p-adjust       BF10     hedges
0  Cut-off frequency  0.4  0.8    True        True  26.687359  14.0   two-sided  2.090554e-13  1.254332e-12     bonf  2.385e+10  10.491454
1  Cut-off frequency  0.4  1.6    True        True  26.123663  14.0   two-sided  2.803282e-13  1.681969e-12     bonf  1.818e+10   8.790954
2  Cut-off frequency  0.4  3.2    True        True  26.622441  14.0   two-sided  2.161730e-13  1.297038e-12     bonf  2.312e+10   8.758336
3  Cut-off frequency  0.8  1.6    True        True  -3.906348  14.0   two-sided  1.581869e-03  9.491213e-03     bonf     26.148  -1.037495
4  Cut-off frequency  0.8  3.2    True        True  -2.449490  14.0   two-sided  2.807137e-02  1.684282e-01     bonf      2.416  -1.002894
5  Cut-off frequency  1.6  3.2    True        True   0.059187  14.0   two-sided  9.536400e-01  1.000000e+00     bonf      0.263   0.026494

Conducting post-hoc tests for Cut-off frequency at Displacement magnitude = 2.5...
            Contrast    A    B  Paired  Parametric         T   dof alternative     p-unc    p-corr p-adjust     BF10    hedges
0  Cut-off frequency  0.4  0.8    True        True -5.552608  14.0   two-sided  0.000071  0.000427     bonf  386.357 -1.334450
1  Cut-off frequency  0.4  1.6    True        True -2.558047  14.0   two-sided  0.022759  0.136556     bonf    2.857 -1.010533
2  Cut-off frequency  0.4  3.2    True        True -4.376973  14.0   two-sided  0.000632  0.003793     bonf   57.433 -1.221976
3  Cut-off frequency  0.8  1.6    True        True  0.804236  14.0   two-sided  0.434705  1.000000     bonf    0.347  0.308478
4  Cut-off frequency  0.8  3.2    True        True  0.254293  14.0   two-sided  0.802966  1.000000     bonf     0.27  0.081278
5  Cut-off frequency  1.6  3.2    True        True -0.495836  14.0   two-sided  0.627703  1.000000     bonf    0.292 -0.222279
