# Supplementary material for: Perceiving direction of deformation-based motion
Source: Iperception. 2025 Aug 25;16(4):20416695251364725. doi: 10.1177/20416695251364725 (PMC12378610; doi:10.1177/20416695251364725)
Supplement: sj-txt-3-ipe-10.1177_20416695251364725 - Supplemental material for Perceiving direction of deformation-based motion [file sj-txt-3-ipe-10.1177_20416695251364725.txt]

2-Way Repeated Measures ANOVA:
                                       Source         SS  ddof1  ddof2        MS           F          p-unc     p-GG-corr       ng2       eps
0                      Displacement magnitude  34.685067      6     90  5.780844  641.944559   1.410973e-71  3.599239e-39  0.885136  0.532311
1                           Cut-off frequency   1.648320      3     45  0.549440   27.686763   2.673307e-10  2.055588e-08  0.268045  0.771916
2  Displacement magnitude * Cut-off frequency  17.237031     18    270  0.957613  110.446380  3.909335e-113  1.177497e-31  0.792940  0.264446

Displacement magnitude is significant. Conducting post-hoc tests...
                  Contrast     A     B  Paired  Parametric          T   dof alternative         p-unc        p-corr p-adjust       BF10     hedges
0   Displacement magnitude  0.07  0.15    True        True  -1.220738  15.0   two-sided  2.410281e-01  1.000000e+00     bonf      0.481  -0.269288
1   Displacement magnitude  0.07  0.31    True        True   4.313989  15.0   two-sided  6.142779e-04  1.289984e-02     bonf     58.282   1.409575
2   Displacement magnitude  0.07  0.62    True        True  17.509928  15.0   two-sided  2.146002e-11  4.506604e-10     bonf  3.449e+08   5.168671
3   Displacement magnitude  0.07  1.25    True        True  39.262608  15.0   two-sided  1.541603e-16  3.237365e-15     bonf    2.1e+13   9.911739
4   Displacement magnitude  0.07   2.5    True        True  45.615137  15.0   two-sided  1.654589e-17  3.474637e-16     bonf  1.682e+14  13.087501
5   Displacement magnitude  0.07   5.0    True        True  43.756686  15.0   two-sided  3.074366e-17  6.456169e-16     bonf   9.44e+13  14.907095
6   Displacement magnitude  0.15  0.31    True        True   6.349828  15.0   two-sided  1.304089e-05  2.738586e-04     bonf   1744.007   1.539368
7   Displacement magnitude  0.15  0.62    True        True  22.760434  15.0   two-sided  4.809778e-13  1.010053e-11     bonf  1.172e+10   4.905948
8   Displacement magnitude  0.15  1.25    True        True  44.751506  15.0   two-sided  2.199657e-17  4.619281e-16     bonf   1.29e+14   9.144866
9   Displacement magnitude  0.15   2.5    True        True  33.067890  15.0   two-sided  1.970062e-15  4.137130e-14     bonf  1.955e+12  11.906263
10  Displacement magnitude  0.15   5.0    True        True  42.668938  15.0   two-sided  4.472128e-17  9.391469e-16     bonf  6.656e+13  13.157161
11  Displacement magnitude  0.31  0.62    True        True   9.300821  15.0   two-sided  1.285492e-07  2.699534e-06     bonf  1.141e+05   2.558512
12  Displacement magnitude  0.31  1.25    True        True  23.889752  15.0   two-sided  2.369373e-13  4.975684e-12     bonf  2.264e+10   6.213659
13  Displacement magnitude  0.31   2.5    True        True  21.274591  15.0   two-sided  1.286668e-12  2.702003e-11     bonf  4.698e+09   8.487674
14  Displacement magnitude  0.31   5.0    True        True  28.616370  15.0   two-sided  1.669088e-14  3.505084e-13     bonf  2.673e+11   9.122534
15  Displacement magnitude  0.62  1.25    True        True  29.206978  15.0   two-sided  1.234828e-14  2.593139e-13     bonf  3.539e+11   4.937808
16  Displacement magnitude  0.62   2.5    True        True  22.419326  15.0   two-sided  5.995845e-13  1.259127e-11     bonf  9.552e+09   8.089644
17  Displacement magnitude  0.62   5.0    True        True  25.840570  15.0   two-sided  7.493872e-14  1.573713e-12     bonf  6.607e+10   9.365594
18  Displacement magnitude  1.25   2.5    True        True   8.113366  15.0   two-sided  7.237713e-07  1.519920e-05     bonf  2.365e+04   2.967875
19  Displacement magnitude  1.25   5.0    True        True   9.288024  15.0   two-sided  1.308546e-07  2.747946e-06     bonf  1.122e+05   3.454786
20  Displacement magnitude   2.5   5.0    True        True   0.066043  15.0   two-sided  9.482155e-01  1.000000e+00     bonf      0.256   0.020043

Cut-off frequency is significant. Conducting post-hoc tests...
            Contrast        A        B  Paired  Parametric         T   dof alternative         p-unc    p-corr p-adjust       BF10    hedges
0  Cut-off frequency  0.2-0.4  0.4-0.8    True        True -1.217269  15.0   two-sided  2.423064e-01  1.000000     bonf       0.48 -0.363768
1  Cut-off frequency  0.2-0.4  0.8-1.6    True        True  3.574208  15.0   two-sided  2.768292e-03  0.016610     bonf     16.025  1.061751
2  Cut-off frequency  0.2-0.4  1.6-3.2    True        True  5.421568  15.0   two-sided  7.074949e-05  0.000424     bonf    387.151  1.775080
3  Cut-off frequency  0.4-0.8  0.8-1.6    True        True  6.797294  15.0   two-sided  6.020315e-06  0.000036     bonf   3488.594  2.574140
4  Cut-off frequency  0.4-0.8  1.6-3.2    True        True  8.758823  15.0   two-sided  2.772535e-07  0.000002     bonf  5.659e+04  2.754812
5  Cut-off frequency  0.8-1.6  1.6-3.2    True        True  3.531942  15.0   two-sided  3.019037e-03  0.018114     bonf      14.89  1.280028

Interaction is significant. Conducting simple effects tests...

Simple effects for Displacement magnitude at each Cut-off frequency:
                   Source         SS  DF        MS           F         p-unc       ng2       eps Cut-off frequency     p-GG-corr sphericity   W-spher   p-spher
0  Displacement magnitude  10.046071   6  1.674345  135.539672  7.491338e-43  0.852911  0.540795           0.2-0.4           NaN        NaN       NaN       NaN
1                   Error   1.111786  90  0.012353         NaN           NaN       NaN       NaN           0.2-0.4           NaN        NaN       NaN       NaN
2  Displacement magnitude  16.794062   6  2.799010  670.087282  2.140722e-72  0.970720  0.574580           0.4-0.8           NaN        NaN       NaN       NaN
3                   Error   0.375938  90  0.004177         NaN           NaN       NaN       NaN           0.4-0.8           NaN        NaN       NaN       NaN
4  Displacement magnitude  14.880580   6  2.480097  383.808628  7.779759e-62  0.956780  0.538776           0.8-1.6           NaN        NaN       NaN       NaN
5                   Error   0.581563  90  0.006462         NaN           NaN       NaN       NaN           0.8-1.6           NaN        NaN       NaN       NaN
6  Displacement magnitude  10.201384   6  1.700231  141.399488  1.354474e-43  0.865167  0.540414           1.6-3.2  1.353802e-24      False  0.082042  0.049174
7                   Error   1.082188  90  0.012024         NaN           NaN       NaN       NaN           1.6-3.2           NaN        NaN       NaN       NaN

Conducting post-hoc tests for Displacement magnitude at Cut-off frequency = 0.2-0.4...
                  Contrast     A     B  Paired  Parametric          T   dof alternative         p-unc        p-corr p-adjust       BF10    hedges
0   Displacement magnitude  0.07  0.15    True        True  -1.808582  15.0   two-sided  9.060295e-02  1.000000e+00     bonf      0.957 -0.502278
1   Displacement magnitude  0.07  0.31    True        True  -4.408236  15.0   two-sided  5.084532e-04  1.067752e-02     bonf     68.667 -1.323029
2   Displacement magnitude  0.07  0.62    True        True  -9.421707  15.0   two-sided  1.087750e-07  2.284274e-06     bonf  1.329e+05 -2.382863
3   Displacement magnitude  0.07  1.25    True        True  -4.018270  15.0   two-sided  1.117038e-03  2.345779e-02     bonf     34.784 -1.023601
4   Displacement magnitude  0.07   2.5    True        True  12.610766  15.0   two-sided  2.186905e-09  4.592501e-08     bonf  4.795e+06  4.998943
5   Displacement magnitude  0.07   5.0    True        True  11.739262  15.0   two-sided  5.833036e-09  1.224938e-07     bonf  1.943e+06  3.931573
6   Displacement magnitude  0.15  0.31    True        True  -2.477637  15.0   two-sided  2.561053e-02  5.378210e-01     bonf      2.546 -0.574299
7   Displacement magnitude  0.15  0.62    True        True  -5.724903  15.0   two-sided  4.019164e-05  8.440245e-04     bonf    639.163 -1.314112
8   Displacement magnitude  0.15  1.25    True        True  -1.979415  15.0   two-sided  6.642526e-02  1.000000e+00     bonf      1.209 -0.445735
9   Displacement magnitude  0.15   2.5    True        True  12.472257  15.0   two-sided  2.546111e-09  5.346832e-08     bonf  4.168e+06  4.475875
10  Displacement magnitude  0.15   5.0    True        True  10.935389  15.0   two-sided  1.522062e-08  3.196330e-07     bonf  8.047e+05  3.625130
11  Displacement magnitude  0.31  0.62    True        True  -3.230291  15.0   two-sided  5.605125e-03  1.177076e-01     bonf      8.846 -0.922464
12  Displacement magnitude  0.31  1.25    True        True   0.248680  15.0   two-sided  8.069813e-01  1.000000e+00     bonf      0.263  0.060596
13  Displacement magnitude  0.31   2.5    True        True  17.690354  15.0   two-sided  1.852472e-11  3.890192e-10     bonf  3.952e+08  6.879427
14  Displacement magnitude  0.31   5.0    True        True  17.023658  15.0   two-sided  3.212370e-11  6.745978e-10     bonf  2.373e+08  5.796063
15  Displacement magnitude  0.62  1.25    True        True   3.563522  15.0   two-sided  2.829642e-03  5.942249e-02     bonf      15.73  0.771900
16  Displacement magnitude  0.62   2.5    True        True  25.668331  15.0   two-sided  8.267347e-14  1.736143e-12     bonf   6.03e+10  9.611066
17  Displacement magnitude  0.62   5.0    True        True  29.847286  15.0   two-sided  8.965670e-15  1.882791e-13     bonf  4.767e+11  8.392452
18  Displacement magnitude  1.25   2.5    True        True  12.182437  15.0   two-sided  3.516247e-09  7.384118e-08     bonf  3.096e+06  5.162607
19  Displacement magnitude  1.25   5.0    True        True  13.178161  15.0   two-sided  1.189835e-09  2.498653e-08     bonf  8.405e+06  4.300138
20  Displacement magnitude   2.5   5.0    True        True  -5.617668  15.0   two-sided  4.901678e-05  1.029352e-03     bonf    535.891 -1.562332

Conducting post-hoc tests for Displacement magnitude at Cut-off frequency = 0.4-0.8...
                  Contrast     A     B  Paired  Parametric          T   dof alternative         p-unc        p-corr p-adjust       BF10     hedges
0   Displacement magnitude  0.07  0.15    True        True  -0.642529  15.0   two-sided  5.302286e-01  1.000000e+00     bonf      0.306  -0.179983
1   Displacement magnitude  0.07  0.31    True        True  -2.236068  15.0   two-sided  4.096896e-02  8.603481e-01     bonf      1.755  -0.504502
2   Displacement magnitude  0.07  0.62    True        True  -1.159347  15.0   two-sided  2.644377e-01  1.000000e+00     bonf      0.454  -0.321472
3   Displacement magnitude  0.07  1.25    True        True  34.107297  15.0   two-sided  1.245543e-15  2.615641e-14     bonf  2.997e+12  11.754748
4   Displacement magnitude  0.07   2.5    True        True  28.460499  15.0   two-sided  1.809064e-14  3.799034e-13     bonf   2.48e+11   8.161277
5   Displacement magnitude  0.07   5.0    True        True  27.055703  15.0   two-sided  3.813079e-14  8.007465e-13     bonf  1.239e+11   8.146955
6   Displacement magnitude  0.15  0.31    True        True  -1.575895  15.0   two-sided  1.359024e-01  1.000000e+00     bonf      0.712  -0.463870
7   Displacement magnitude  0.15  0.62    True        True  -0.807573  15.0   two-sided  4.319571e-01  1.000000e+00     bonf       0.34  -0.193671
8   Displacement magnitude  0.15  1.25    True        True  37.491524  15.0   two-sided  3.060605e-16  6.427270e-15     bonf  1.108e+13  13.552524
9   Displacement magnitude  0.15   2.5    True        True  25.446773  15.0   two-sided  9.389587e-14  1.971813e-12     bonf  5.356e+10   9.211727
10  Displacement magnitude  0.15   5.0    True        True  28.213940  15.0   two-sided  2.056634e-14  4.318932e-13     bonf  2.201e+11   9.057549
11  Displacement magnitude  0.31  0.62    True        True   1.144849  15.0   two-sided  2.702111e-01  1.000000e+00     bonf      0.447   0.334861
12  Displacement magnitude  0.31  1.25    True        True  41.240086  15.0   two-sided  7.423910e-17  1.559021e-15     bonf   4.15e+13  14.212995
13  Displacement magnitude  0.31   2.5    True        True  30.076825  15.0   two-sided  8.006592e-15  1.681384e-13     bonf  5.297e+11   9.649928
14  Displacement magnitude  0.31   5.0    True        True  27.996771  15.0   two-sided  2.304681e-14  4.839831e-13     bonf  1.979e+11   9.442031
15  Displacement magnitude  0.62  1.25    True        True  39.207095  15.0   two-sided  1.574366e-16  3.306169e-15     bonf  2.059e+13  14.228720
16  Displacement magnitude  0.62   2.5    True        True  27.524831  15.0   two-sided  2.960531e-14  6.217114e-13     bonf  1.568e+11   9.606122
17  Displacement magnitude  0.62   5.0    True        True  28.128084  15.0   two-sided  2.151118e-14  4.517347e-13     bonf  2.111e+11   9.393817
18  Displacement magnitude  1.25   2.5    True        True  -8.043724  15.0   two-sided  8.051350e-07  1.690783e-05     bonf  2.147e+04  -2.303959
19  Displacement magnitude  1.25   5.0    True        True  -5.782765  15.0   two-sided  3.613264e-05  7.587855e-04     bonf    702.594  -1.735948
20  Displacement magnitude   2.5   5.0    True        True   1.270978  15.0   two-sided  2.230940e-01  1.000000e+00     bonf      0.506   0.425144

Conducting post-hoc tests for Displacement magnitude at Cut-off frequency = 0.8-1.6...
                  Contrast     A     B  Paired  Parametric          T   dof alternative         p-unc        p-corr p-adjust       BF10     hedges
0   Displacement magnitude  0.07  0.15    True        True   0.702902  15.0   two-sided  4.928826e-01  1.000000e+00     bonf      0.317   0.259979
1   Displacement magnitude  0.07  0.31    True        True   0.211604  15.0   two-sided  8.352644e-01  1.000000e+00     bonf      0.261   0.075207
2   Displacement magnitude  0.07  0.62    True        True  27.563879  15.0   two-sided  2.899366e-14  6.088668e-13     bonf  1.599e+11  10.722689
3   Displacement magnitude  0.07  1.25    True        True  30.155312  15.0   two-sided  7.704243e-15  1.617891e-13     bonf   5.49e+11   9.845360
4   Displacement magnitude  0.07   2.5    True        True  26.664987  15.0   two-sided  4.723030e-14  9.918363e-13     bonf  1.015e+11   8.877157
5   Displacement magnitude  0.07   5.0    True        True  52.725105  15.0   two-sided  1.908038e-18  4.006879e-17     bonf  1.261e+15  13.506071
6   Displacement magnitude  0.15  0.31    True        True  -1.074172  15.0   two-sided  2.997219e-01  1.000000e+00     bonf      0.419  -0.182702
7   Displacement magnitude  0.15  0.62    True        True  29.066284  15.0   two-sided  1.326017e-14  2.784635e-13     bonf  3.312e+11   8.591876
8   Displacement magnitude  0.15  1.25    True        True  27.540277  15.0   two-sided  2.936174e-14  6.165966e-13     bonf   1.58e+11   7.387293
9   Displacement magnitude  0.15   2.5    True        True  19.185739  15.0   two-sided  5.757124e-12  1.208996e-10     bonf  1.169e+09   7.210152
10  Displacement magnitude  0.15   5.0    True        True  26.247065  15.0   two-sided  5.957957e-14  1.251171e-12     bonf  8.178e+10   9.490803
11  Displacement magnitude  0.31  0.62    True        True  28.844841  15.0   two-sided  1.484380e-14  3.117199e-13     bonf  2.981e+11   9.831331
12  Displacement magnitude  0.31  1.25    True        True  33.823901  15.0   two-sided  1.409471e-15  2.959890e-14     bonf  2.671e+12   8.763210
13  Displacement magnitude  0.31   2.5    True        True  21.801286  15.0   two-sided  9.012639e-13  1.892654e-11     bonf   6.54e+09   8.195653
14  Displacement magnitude  0.31   5.0    True        True  33.356601  15.0   two-sided  1.732070e-15  3.637347e-14     bonf  2.204e+12  11.615316
15  Displacement magnitude  0.62  1.25    True        True  -5.513401  15.0   two-sided  5.954028e-05  1.250346e-03     bonf    451.022  -1.855945
16  Displacement magnitude  0.62   2.5    True        True  -2.389867  15.0   two-sided  3.042120e-02  6.388453e-01     bonf       2.22  -0.977386
17  Displacement magnitude  0.62   5.0    True        True  -1.814941  15.0   two-sided  8.957832e-02  1.000000e+00     bonf      0.965  -0.750248
18  Displacement magnitude  1.25   2.5    True        True   1.978141  15.0   two-sided  6.658153e-02  1.000000e+00     bonf      1.207   0.743591
19  Displacement magnitude  1.25   5.0    True        True   4.537975  15.0   two-sided  3.924702e-04  8.241875e-03     bonf     86.005   1.369017
20  Displacement magnitude   2.5   5.0    True        True   1.133893  15.0   two-sided  2.746366e-01  1.000000e+00     bonf      0.443   0.394561

Conducting post-hoc tests for Displacement magnitude at Cut-off frequency = 1.6-3.2...
                  Contrast     A     B  Paired  Parametric          T   dof alternative         p-unc        p-corr p-adjust       BF10    hedges
0   Displacement magnitude  0.07  0.15    True        True   0.401131  15.0   two-sided  6.939801e-01  1.000000e+00     bonf      0.274  0.081620
1   Displacement magnitude  0.07  0.31    True        True  11.310807  15.0   two-sided  9.659274e-09  2.028447e-07     bonf  1.222e+06  3.681543
2   Displacement magnitude  0.07  0.62    True        True  18.380416  15.0   two-sided  1.068614e-11  2.244089e-10     bonf  6.583e+08  5.576384
3   Displacement magnitude  0.07  1.25    True        True  29.240383  15.0   two-sided  1.214174e-14  2.549766e-13     bonf  3.595e+11  8.763404
4   Displacement magnitude  0.07   2.5    True        True  23.212480  15.0   two-sided  3.608606e-13  7.578073e-12     bonf  1.531e+10  7.645919
5   Displacement magnitude  0.07   5.0    True        True  23.073110  15.0   two-sided  3.940619e-13  8.275300e-12     bonf  1.411e+10  9.117574
6   Displacement magnitude  0.15  0.31    True        True  10.174669  15.0   two-sided  3.976943e-08  8.351581e-07     bonf  3.335e+05  3.183945
7   Displacement magnitude  0.15  0.62    True        True  16.701969  15.0   two-sided  4.219296e-11  8.860522e-10     bonf  1.843e+08  4.128979
8   Displacement magnitude  0.15  1.25    True        True  20.683735  15.0   two-sided  1.937564e-12  4.068884e-11     bonf  3.212e+09  5.918417
9   Displacement magnitude  0.15   2.5    True        True  21.053800  15.0   two-sided  1.497458e-12  3.144662e-11     bonf  4.081e+09  5.455558
10  Displacement magnitude  0.15   5.0    True        True  16.445232  15.0   two-sided  5.263021e-11  1.105234e-09     bonf  1.502e+08  6.171878
11  Displacement magnitude  0.31  0.62    True        True  -0.685450  15.0   two-sided  5.035162e-01  1.000000e+00     bonf      0.314 -0.199750
12  Displacement magnitude  0.31  1.25    True        True   2.752409  15.0   two-sided  1.481423e-02  3.110988e-01     bonf      3.962  0.769518
13  Displacement magnitude  0.31   2.5    True        True   1.823990  15.0   two-sided  8.813811e-02  1.000000e+00     bonf      0.977  0.634863
14  Displacement magnitude  0.31   5.0    True        True   2.936776  15.0   two-sided  1.020392e-02  2.142824e-01     bonf      5.379  0.961099
15  Displacement magnitude  0.62  1.25    True        True   6.692783  15.0   two-sided  7.193778e-06  1.510693e-04     bonf   2972.801  1.536462
16  Displacement magnitude  0.62   2.5    True        True   4.436854  15.0   two-sided  4.801615e-04  1.008339e-02     bonf     72.168  1.263764
17  Displacement magnitude  0.62   5.0    True        True   5.294681  15.0   two-sided  8.995383e-05  1.889031e-03     bonf    313.114  1.833995
18  Displacement magnitude  1.25   2.5    True        True  -0.642529  15.0   two-sided  5.302286e-01  1.000000e+00     bonf      0.306 -0.195977
19  Displacement magnitude  1.25   5.0    True        True   1.112485  15.0   two-sided  2.834415e-01  1.000000e+00     bonf      0.434  0.359052
20  Displacement magnitude   2.5   5.0    True        True   1.519109  15.0   two-sided  1.495296e-01  1.000000e+00     bonf      0.666  0.521358

Simple effects for Cut-off frequency at each Displacement magnitude:
               Source        SS  DF        MS           F         p-unc     p-GG-corr       ng2       eps sphericity   W-spher   p-spher  Displacement magnitude
0   Cut-off frequency  1.099531   3  0.366510   70.416945  4.989003e-17  9.113355e-11  0.730055  0.580386      False  0.343984  0.012221                    0.07
1               Error  0.234219  45  0.005205         NaN           NaN           NaN       NaN       NaN        NaN       NaN       NaN                    0.07
2   Cut-off frequency  0.561992   3  0.187331   13.071961  2.856786e-06  9.584850e-05  0.385514  0.652111      False  0.226765  0.001106                    0.15
3               Error  0.644883  45  0.014331         NaN           NaN           NaN       NaN       NaN        NaN       NaN       NaN                    0.15
4   Cut-off frequency  4.022813   3  1.340938  112.591837  6.177111e-21  3.752151e-12  0.813923  0.533025      False  0.157411  0.000124                    0.31
5               Error  0.535938  45  0.011910         NaN           NaN           NaN       NaN       NaN        NaN       NaN       NaN                    0.31
6   Cut-off frequency  7.836992   3  2.612331  349.727484  3.505240e-31           NaN  0.942163  0.787573        NaN       NaN       NaN                    0.62
7               Error  0.336133  45  0.007470         NaN           NaN           NaN       NaN       NaN        NaN       NaN       NaN                    0.62
8   Cut-off frequency  5.009688   3  1.669896  116.900826  2.931766e-21  7.310094e-15  0.864578  0.665295      False  0.436521  0.044954                    1.25
9               Error  0.642813  45  0.014285         NaN           NaN           NaN       NaN       NaN        NaN       NaN       NaN                    1.25
10  Cut-off frequency  0.347656   3  0.115885   11.560443  9.623795e-06           NaN  0.378466  0.852531        NaN       NaN       NaN                    2.50
11              Error  0.451094  45  0.010024         NaN           NaN           NaN       NaN       NaN        NaN       NaN       NaN                    2.50
12  Cut-off frequency  0.006680   3  0.002227    0.257608  8.555117e-01           NaN  0.014876  0.760845        NaN       NaN       NaN                    5.00
13              Error  0.388945  45  0.008643         NaN           NaN           NaN       NaN       NaN        NaN       NaN       NaN                    5.00

Conducting post-hoc tests for Cut-off frequency at Displacement magnitude = 0.07...
            Contrast        A        B  Paired  Parametric          T   dof alternative         p-unc        p-corr p-adjust       BF10    hedges
0  Cut-off frequency  0.2-0.4  0.4-0.8    True        True -10.224318  15.0   two-sided  3.729092e-08  2.237455e-07     bonf  3.538e+05 -2.819274
1  Cut-off frequency  0.2-0.4  0.8-1.6    True        True -10.458229  15.0   two-sided  2.762634e-08  1.657581e-07     bonf  4.657e+05 -3.255375
2  Cut-off frequency  0.2-0.4  1.6-3.2    True        True  -8.248577  15.0   two-sided  5.895377e-07  3.537226e-06     bonf  2.849e+04 -2.690976
3  Cut-off frequency  0.4-0.8  0.8-1.6    True        True  -1.102822  15.0   two-sided  2.874843e-01  1.000000e+00     bonf       0.43 -0.387116
4  Cut-off frequency  0.4-0.8  1.6-3.2    True        True   0.186555  15.0   two-sided  8.545092e-01  1.000000e+00     bonf      0.259  0.044818
5  Cut-off frequency  0.8-1.6  1.6-3.2    True        True   1.238728  15.0   two-sided  2.344814e-01  1.000000e+00     bonf       0.49  0.388303

Conducting post-hoc tests for Cut-off frequency at Displacement magnitude = 0.15...
            Contrast        A        B  Paired  Parametric         T   dof alternative     p-unc    p-corr p-adjust     BF10    hedges
0  Cut-off frequency  0.2-0.4  0.4-0.8    True        True -4.857184  15.0   two-sided  0.000209  0.001255     bonf  149.071 -1.686825
1  Cut-off frequency  0.2-0.4  0.8-1.6    True        True -5.083688  15.0   two-sided  0.000135  0.000808     bonf  219.323 -1.532340
2  Cut-off frequency  0.2-0.4  1.6-3.2    True        True -3.513086  15.0   two-sided  0.003138  0.018829     bonf    14.41 -1.226129
3  Cut-off frequency  0.4-0.8  0.8-1.6    True        True  0.397360  15.0   two-sided  0.696699  1.000000     bonf    0.274  0.099077
4  Cut-off frequency  0.4-0.8  1.6-3.2    True        True  0.577089  15.0   two-sided  0.572440  1.000000     bonf    0.296  0.208148
5  Cut-off frequency  0.8-1.6  1.6-3.2    True        True  0.376391  15.0   two-sided  0.711897  1.000000     bonf    0.272  0.133827

Conducting post-hoc tests for Cut-off frequency at Displacement magnitude = 0.31...
            Contrast        A        B  Paired  Parametric          T   dof alternative         p-unc        p-corr p-adjust       BF10    hedges
0  Cut-off frequency  0.2-0.4  0.4-0.8    True        True  -5.070926  15.0   two-sided  1.380760e-04  8.284561e-04     bonf    214.625 -1.652072
1  Cut-off frequency  0.2-0.4  0.8-1.6    True        True  -6.016961  15.0   two-sided  2.359304e-05  1.415582e-04     bonf   1026.907 -1.465881
2  Cut-off frequency  0.2-0.4  1.6-3.2    True        True   9.968841  15.0   two-sided  5.206255e-08  3.123753e-07     bonf  2.606e+05  2.669392
3  Cut-off frequency  0.4-0.8  0.8-1.6    True        True   0.613225  15.0   two-sided  5.489140e-01  1.000000e+00     bonf      0.301  0.218781
4  Cut-off frequency  0.4-0.8  1.6-3.2    True        True  12.175349  15.0   two-sided  3.544401e-09  2.126640e-08     bonf  3.073e+06  4.054074
5  Cut-off frequency  0.8-1.6  1.6-3.2    True        True  12.031369  15.0   two-sided  4.171179e-09  2.502707e-08     bonf  2.645e+06  3.911805

Conducting post-hoc tests for Cut-off frequency at Displacement magnitude = 0.62...
            Contrast        A        B  Paired  Parametric          T   dof alternative         p-unc        p-corr p-adjust       BF10     hedges
0  Cut-off frequency  0.2-0.4  0.4-0.8    True        True  -2.030259  15.0   two-sided  6.045191e-02  3.627115e-01     bonf      1.299  -0.620118
1  Cut-off frequency  0.2-0.4  0.8-1.6    True        True  21.585974  15.0   two-sided  1.041427e-12  6.248561e-12     bonf  5.718e+09   7.999762
2  Cut-off frequency  0.2-0.4  1.6-3.2    True        True  16.159968  15.0   two-sided  6.752943e-11  4.051766e-10     bonf  1.192e+08   5.079025
3  Cut-off frequency  0.4-0.8  0.8-1.6    True        True  29.614814  15.0   two-sided  1.006283e-14  6.037700e-14     bonf  4.281e+11  10.667267
4  Cut-off frequency  0.4-0.8  1.6-3.2    True        True  21.497202  15.0   two-sided  1.105816e-12  6.634898e-12     bonf  5.408e+09   6.675326
5  Cut-off frequency  0.8-1.6  1.6-3.2    True        True  -6.846532  15.0   two-sided  5.538696e-06  3.323217e-05     bonf   3760.173  -2.228516

Conducting post-hoc tests for Cut-off frequency at Displacement magnitude = 1.25...
            Contrast        A        B  Paired  Parametric          T   dof alternative         p-unc        p-corr p-adjust       BF10    hedges
0  Cut-off frequency  0.2-0.4  0.4-0.8    True        True  13.727793  15.0   two-sided  6.737425e-10  4.042455e-09     bonf  1.421e+07  5.350256
1  Cut-off frequency  0.2-0.4  0.8-1.6    True        True  10.580130  15.0   two-sided  2.367663e-08  1.420598e-07     bonf  5.365e+05  3.462525
2  Cut-off frequency  0.2-0.4  1.6-3.2    True        True  11.582848  15.0   two-sided  7.000027e-09  4.200016e-08     bonf  1.643e+06  4.120703
3  Cut-off frequency  0.4-0.8  0.8-1.6    True        True  -7.160941  15.0   two-sided  3.277417e-06  1.966450e-05     bonf   6031.236 -3.005186
4  Cut-off frequency  0.4-0.8  1.6-3.2    True        True  -7.120276  15.0   two-sided  3.504936e-06  2.102962e-05     bonf   5677.129 -1.991428
5  Cut-off frequency  0.8-1.6  1.6-3.2    True        True   2.721675  15.0   two-sided  1.575826e-02  9.454958e-02     bonf      3.768  1.031959

Conducting post-hoc tests for Cut-off frequency at Displacement magnitude = 2.5...
            Contrast        A        B  Paired  Parametric         T   dof alternative     p-unc    p-corr p-adjust     BF10    hedges
0  Cut-off frequency  0.2-0.4  0.4-0.8    True        True -5.363636  15.0   two-sided  0.000079  0.000474     bonf  351.458 -2.010062
1  Cut-off frequency  0.2-0.4  0.8-1.6    True        True -5.192560  15.0   two-sided  0.000109  0.000656     bonf  263.675 -1.608548
2  Cut-off frequency  0.2-0.4  1.6-3.2    True        True -4.467732  15.0   two-sided  0.000451  0.002709     bonf   76.143 -1.714976
3  Cut-off frequency  0.4-0.8  0.8-1.6    True        True  0.713074  15.0   two-sided  0.486746  1.000000     bonf    0.319  0.237824
4  Cut-off frequency  0.4-0.8  1.6-3.2    True        True  0.691974  15.0   two-sided  0.499526  1.000000     bonf    0.315  0.216473
5  Cut-off frequency  0.8-1.6  1.6-3.2    True        True -0.072791  15.0   two-sided  0.942934  1.000000     bonf    0.256 -0.028997
