# Supplementary material for: Perceiving direction of deformation-based motion
Source: Iperception. 2025 Aug 25;16(4):20416695251364725. doi: 10.1177/20416695251364725 (PMC12378610; doi:10.1177/20416695251364725)
Supplement: sj-txt-4-ipe-10.1177_20416695251364725 - Supplemental material for Perceiving direction of deformation-based motion [file sj-txt-4-ipe-10.1177_20416695251364725.txt]

2-Way Repeated Measures ANOVA:
                                       Source         SS  ddof1  ddof2        MS           F         p-unc     p-GG-corr       ng2       eps
0                      Displacement magnitude  40.949799      6     90  6.824967  678.307698  1.252219e-72  1.852713e-40  0.894761  0.542651
1                           Cut-off frequency   1.458544      3     45  0.486181   40.293162  8.361923e-13  4.545476e-08  0.232439  0.559560
2  Displacement magnitude * Cut-off frequency   8.806808     18    270  0.489267   46.212997  1.351287e-71  1.253427e-11  0.646456  0.135843

Displacement magnitude is significant. Conducting post-hoc tests...
                  Contrast     A     B  Paired  Parametric          T   dof alternative         p-unc        p-corr p-adjust       BF10     hedges
0   Displacement magnitude  0.07  0.15    True        True  -1.659850  15.0   two-sided  1.177002e-01  1.000000e+00     bonf       0.79  -0.387342
1   Displacement magnitude  0.07  0.31    True        True   1.203399  15.0   two-sided  2.474713e-01  1.000000e+00     bonf      0.473   0.354858
2   Displacement magnitude  0.07  0.62    True        True   8.443467  15.0   two-sided  4.403422e-07  9.247186e-06     bonf  3.714e+04   2.697740
3   Displacement magnitude  0.07  1.25    True        True  29.192355  15.0   two-sided  1.243987e-14  2.612372e-13     bonf  3.514e+11  10.215336
4   Displacement magnitude  0.07   2.5    True        True  38.727472  15.0   two-sided  1.890385e-16  3.969808e-15     bonf  1.737e+13  15.574139
5   Displacement magnitude  0.07   5.0    True        True  35.575518  15.0   two-sided  6.667400e-16  1.400154e-14     bonf  5.365e+12  13.053991
6   Displacement magnitude  0.15  0.31    True        True   2.955717  15.0   two-sided  9.818663e-03  2.061919e-01     bonf      5.553   0.737113
7   Displacement magnitude  0.15  0.62    True        True  11.232604  15.0   two-sided  1.060832e-08  2.227747e-07     bonf  1.121e+06   3.153095
8   Displacement magnitude  0.15  1.25    True        True  40.997397  15.0   two-sided  8.105198e-17  1.702092e-15     bonf  3.824e+13  13.087262
9   Displacement magnitude  0.15   2.5    True        True  59.518667  15.0   two-sided  3.123162e-19  6.558640e-18     bonf  6.819e+15  21.574848
10  Displacement magnitude  0.15   5.0    True        True  52.560640  15.0   two-sided  1.999107e-18  4.198124e-17     bonf  1.207e+15  16.397602
11  Displacement magnitude  0.31  0.62    True        True  13.276618  15.0   two-sided  1.073006e-09  2.253313e-08     bonf  9.246e+06   2.285156
12  Displacement magnitude  0.31  1.25    True        True  29.263816  15.0   two-sided  1.199906e-14  2.519802e-13     bonf  3.634e+11   8.555216
13  Displacement magnitude  0.31   2.5    True        True  36.605497  15.0   two-sided  4.365393e-16  9.167326e-15     bonf  7.961e+12  12.749742
14  Displacement magnitude  0.31   5.0    True        True  40.891028  15.0   two-sided  8.424540e-17  1.769153e-15     bonf  3.688e+13  11.105710
15  Displacement magnitude  0.62  1.25    True        True  14.145082  15.0   two-sided  4.431963e-10  9.307122e-09     bonf  2.092e+07   3.933328
16  Displacement magnitude  0.62   2.5    True        True  18.845461  15.0   two-sided  7.454359e-12  1.565415e-10     bonf  9.195e+08   6.551832
17  Displacement magnitude  0.62   5.0    True        True  22.680067  15.0   two-sided  5.064720e-13  1.063591e-11     bonf  1.117e+10   5.950312
18  Displacement magnitude  1.25   2.5    True        True  12.316843  15.0   two-sided  3.024953e-09  6.352402e-08     bonf  3.556e+06   4.680354
19  Displacement magnitude  1.25   5.0    True        True  11.050942  15.0   two-sided  1.321533e-08  2.775219e-07     bonf  9.162e+05   3.469242
20  Displacement magnitude   2.5   5.0    True        True  -1.268638  15.0   two-sided  2.239053e-01  1.000000e+00     bonf      0.505  -0.395764

Cut-off frequency is significant. Conducting post-hoc tests...
            Contrast        A        B  Paired  Parametric          T   dof alternative         p-unc        p-corr p-adjust       BF10    hedges
0  Cut-off frequency  0.2-0.4  0.4-0.8    True        True   9.391486  15.0   two-sided  1.133967e-07  6.803804e-07     bonf  1.279e+05  2.469145
1  Cut-off frequency  0.2-0.4  0.8-1.6    True        True   4.801229  15.0   two-sided  2.333242e-04  1.399945e-03     bonf    135.432  1.626080
2  Cut-off frequency  0.2-0.4  1.6-3.2    True        True  10.340316  15.0   two-sided  3.211537e-08  1.926922e-07     bonf  4.057e+05  3.495906
3  Cut-off frequency  0.4-0.8  0.8-1.6    True        True   1.251163  15.0   two-sided  2.300379e-01  1.000000e+00     bonf      0.496  0.371877
4  Cut-off frequency  0.4-0.8  1.6-3.2    True        True   6.489015  15.0   two-sided  1.022376e-05  6.134254e-05     bonf   2168.766  2.005209
5  Cut-off frequency  0.8-1.6  1.6-3.2    True        True   5.426903  15.0   two-sided  7.004196e-05  4.202518e-04     bonf    390.609  0.967834

Interaction is significant. Conducting simple effects tests...

Simple effects for Displacement magnitude at each Cut-off frequency:
                   Source         SS  DF        MS           F         p-unc       ng2       eps Cut-off frequency
0  Displacement magnitude  12.580000   6  2.096667  350.371353  3.974447e-60  0.950106  0.725881           0.2-0.4
1                   Error   0.538571  90  0.005984         NaN           NaN       NaN       NaN           0.2-0.4
2  Displacement magnitude  15.338125   6  2.556354  469.107045  1.284796e-65  0.965231  0.410583           0.4-0.8
3                   Error   0.490446  90  0.005449         NaN           NaN       NaN       NaN           0.4-0.8
4  Displacement magnitude  10.705848   6  1.784308  110.433948  2.637502e-39  0.840783  0.295485           0.8-1.6
5                   Error   1.454152  90  0.016157         NaN           NaN       NaN       NaN           0.8-1.6
6  Displacement magnitude  11.132634   6  1.855439  130.365072  3.587602e-42  0.875994  0.358695           1.6-3.2
7                   Error   1.280937  90  0.014233         NaN           NaN       NaN       NaN           1.6-3.2

Conducting post-hoc tests for Displacement magnitude at Cut-off frequency = 0.2-0.4...
c:\Users\takkawabe\AppData\Local\Programs\Python\Python311\Lib\site-packages\scipy\stats\_continuous_distns.py:7321: RuntimeWarning: invalid value encountered in _nct_sf
  return np.clip(_boost._nct_sf(x, df, nc), 0, 1)
c:\Users\takkawabe\AppData\Local\Programs\Python\Python311\Lib\site-packages\scipy\stats\_continuous_distns.py:7313: RuntimeWarning: invalid value encountered in _nct_cdf
  return np.clip(_boost._nct_cdf(x, df, nc), 0, 1)
                  Contrast     A     B  Paired  Parametric          T   dof alternative         p-unc        p-corr p-adjust       BF10     hedges
0   Displacement magnitude  0.07  0.15    True        True  -1.548872  15.0   two-sided  1.422499e-01  1.000000e+00     bonf       0.69  -0.545396
1   Displacement magnitude  0.07  0.31    True        True  -3.089572  15.0   two-sided  7.474745e-03  1.569696e-01     bonf      6.959  -1.017192
2   Displacement magnitude  0.07  0.62    True        True  -1.961675  15.0   two-sided  6.863242e-02  1.000000e+00     bonf      1.179  -0.686536
3   Displacement magnitude  0.07  1.25    True        True  -1.540049  15.0   two-sided  1.443761e-01  1.000000e+00     bonf      0.682  -0.482909
4   Displacement magnitude  0.07   2.5    True        True  23.004190  15.0   two-sided  4.116690e-13  8.645048e-12     bonf  1.355e+10   8.247349
5   Displacement magnitude  0.07   5.0    True        True  16.974098  15.0   two-sided  3.349160e-11  7.033236e-10     bonf  2.283e+08   5.818046
6   Displacement magnitude  0.15  0.31    True        True  -1.616017  15.0   two-sided  1.269234e-01  1.000000e+00     bonf      0.748  -0.531548
7   Displacement magnitude  0.15  0.62    True        True  -0.564933  15.0   two-sided  5.804710e-01  1.000000e+00     bonf      0.294  -0.162465
8   Displacement magnitude  0.15  1.25    True        True   0.280239  15.0   two-sided  7.831219e-01  1.000000e+00     bonf      0.265   0.079345
9   Displacement magnitude  0.15   2.5    True        True  28.683501  15.0   two-sided  1.612399e-14  3.386038e-13     bonf   2.76e+11  11.234052
10  Displacement magnitude  0.15   5.0    True        True  25.494817  15.0   two-sided  9.133143e-14  1.917960e-12     bonf  5.496e+10   7.505253
11  Displacement magnitude  0.31  0.62    True        True   1.130602  15.0   two-sided  2.759768e-01  1.000000e+00     bonf      0.442   0.353404
12  Displacement magnitude  0.31  1.25    True        True   1.738233  15.0   two-sided  1.026480e-01  1.000000e+00     bonf      0.873   0.633191
13  Displacement magnitude  0.31   2.5    True        True  47.929833  15.0   two-sided  7.912341e-18  1.661592e-16     bonf  3.346e+14  15.148416
14  Displacement magnitude  0.31   5.0    True        True  26.696952  15.0   two-sided  4.640529e-14  9.745111e-13     bonf  1.032e+11   9.209570
15  Displacement magnitude  0.62  1.25    True        True   0.899101  15.0   two-sided  3.828053e-01  1.000000e+00     bonf      0.363   0.245063
16  Displacement magnitude  0.62   2.5    True        True  34.673364  15.0   two-sided  9.758719e-16  2.049331e-14     bonf  3.762e+12  11.813731
17  Displacement magnitude  0.62   5.0    True        True  23.799736  15.0   two-sided  2.503981e-13  5.258360e-12     bonf  2.151e+10   7.822628
18  Displacement magnitude  1.25   2.5    True        True  26.386167  15.0   two-sided  5.512533e-14  1.157632e-12     bonf  8.792e+10  11.218608
19  Displacement magnitude  1.25   5.0    True        True  24.342553  15.0   two-sided  1.799747e-13  3.779470e-12     bonf  2.924e+10   7.466063
20  Displacement magnitude   2.5   5.0    True        True  -4.551705  15.0   two-sided  3.819001e-04  8.019902e-03     bonf     88.074  -1.745055

Conducting post-hoc tests for Displacement magnitude at Cut-off frequency = 0.4-0.8...
                  Contrast     A     B  Paired  Parametric          T   dof alternative         p-unc        p-corr p-adjust       BF10     hedges
0   Displacement magnitude  0.07  0.15    True        True  -2.522153  15.0   two-sided  2.345634e-02  4.925832e-01     bonf      2.732  -0.490841
1   Displacement magnitude  0.07  0.31    True        True  -0.564933  15.0   two-sided  5.804710e-01  1.000000e+00     bonf      0.294  -0.084251
2   Displacement magnitude  0.07  0.62    True        True  -1.000000  15.0   two-sided  3.331701e-01  1.000000e+00     bonf      0.393  -0.274529
3   Displacement magnitude  0.07  1.25    True        True  22.262419  15.0   two-sided  6.642730e-13  1.394973e-11     bonf  8.685e+09   8.197883
4   Displacement magnitude  0.07   2.5    True        True  24.711377  15.0   two-sided  1.443753e-13  3.031880e-12     bonf   3.59e+10   9.057798
5   Displacement magnitude  0.07   5.0    True        True  23.788724  15.0   two-sided  2.520998e-13  5.294096e-12     bonf  2.138e+10  10.170956
6   Displacement magnitude  0.15  0.31    True        True   2.150033  15.0   two-sided  4.827184e-02  1.000000e+00     bonf      1.545   0.359632
7   Displacement magnitude  0.15  0.62    True        True   1.463850  15.0   two-sided  1.638756e-01  1.000000e+00     bonf      0.624   0.329853
8   Displacement magnitude  0.15  1.25    True        True  25.045349  15.0   two-sided  1.185738e-13  2.490050e-12     bonf  4.311e+10   9.415502
9   Displacement magnitude  0.15   2.5    True        True  33.650054  15.0   two-sided  1.521298e-15  3.194725e-14     bonf  2.488e+12  11.597164
10  Displacement magnitude  0.15   5.0    True        True  32.572105  15.0   two-sided  2.463868e-15  5.174124e-14     bonf  1.587e+12  13.121719
11  Displacement magnitude  0.31  0.62    True        True  -0.642529  15.0   two-sided  5.302286e-01  1.000000e+00     bonf      0.306  -0.155049
12  Displacement magnitude  0.31  1.25    True        True  19.676246  15.0   two-sided  3.996382e-12  8.392402e-11     bonf   1.64e+09   8.088019
13  Displacement magnitude  0.31   2.5    True        True  27.750894  15.0   two-sided  2.624526e-14  5.511505e-13     bonf  1.754e+11   8.806789
14  Displacement magnitude  0.31   5.0    True        True  24.333503  15.0   two-sided  1.809579e-13  3.800117e-12     bonf   2.91e+10   9.865156
15  Displacement magnitude  0.62  1.25    True        True  23.181907  15.0   two-sided  3.678798e-13  7.725477e-12     bonf  1.504e+10   9.300114
16  Displacement magnitude  0.62   2.5    True        True  34.112301  15.0   two-sided  1.242838e-15  2.609960e-14     bonf  3.003e+12  11.458321
17  Displacement magnitude  0.62   5.0    True        True  37.506291  15.0   two-sided  3.042757e-16  6.389791e-15     bonf  1.114e+13  12.990864
18  Displacement magnitude  1.25   2.5    True        True  -3.506080  15.0   two-sided  3.183567e-03  6.685491e-02     bonf     14.236  -1.416148
19  Displacement magnitude  1.25   5.0    True        True  -2.257064  15.0   two-sided  3.935013e-02  8.263528e-01     bonf      1.812  -0.764035
20  Displacement magnitude   2.5   5.0    True        True   3.016461  15.0   two-sided  8.676887e-03  1.822146e-01     bonf       6.15   0.894034

Conducting post-hoc tests for Displacement magnitude at Cut-off frequency = 0.8-1.6...
                  Contrast     A     B  Paired  Parametric          T   dof alternative         p-unc        p-corr p-adjust       BF10    hedges
0   Displacement magnitude  0.07  0.15    True        True   1.860521  15.0   two-sided  8.253071e-02  1.000000e+00     bonf      1.026  0.389858
1   Displacement magnitude  0.07  0.31    True        True   1.825742  15.0   two-sided  8.786159e-02  1.000000e+00     bonf      0.979  0.472843
2   Displacement magnitude  0.07  0.62    True        True   5.417921  15.0   two-sided  7.123743e-05  1.495986e-03     bonf    384.805  1.817210
3   Displacement magnitude  0.07  1.25    True        True  23.255118  15.0   two-sided  3.513085e-13  7.377479e-12     bonf   1.57e+10  7.760789
4   Displacement magnitude  0.07   2.5    True        True  25.866094  15.0   two-sided  7.385974e-14  1.551055e-12     bonf  6.696e+10  8.914498
5   Displacement magnitude  0.07   5.0    True        True  29.767279  15.0   two-sided  9.328140e-15  1.958909e-13     bonf  4.595e+11  9.791697
6   Displacement magnitude  0.15  0.31    True        True   0.435745  15.0   two-sided  6.692275e-01  1.000000e+00     bonf      0.278  0.094979
7   Displacement magnitude  0.15  0.62    True        True   5.300888  15.0   two-sided  8.889900e-05  1.866879e-03     bonf    316.392  1.707323
8   Displacement magnitude  0.15  1.25    True        True  21.136820  15.0   two-sided  1.414178e-12  2.969774e-11     bonf  4.304e+09  6.791678
9   Displacement magnitude  0.15   2.5    True        True  24.209829  15.0   two-sided  1.949825e-13  4.094632e-12     bonf  2.714e+10  7.739248
10  Displacement magnitude  0.15   5.0    True        True  24.377458  15.0   two-sided  1.762357e-13  3.700950e-12     bonf  2.982e+10  8.394708
11  Displacement magnitude  0.31  0.62    True        True   4.931558  15.0   two-sided  1.808797e-04  3.798474e-03     bonf    169.293  1.671976
12  Displacement magnitude  0.31  1.25    True        True  17.805930  15.0   two-sided  1.687117e-11  3.542945e-10     bonf   4.31e+08  6.533679
13  Displacement magnitude  0.31   2.5    True        True  26.311674  15.0   two-sided  5.746481e-14  1.206761e-12     bonf  8.458e+10  7.433085
14  Displacement magnitude  0.31   5.0    True        True  22.837507  15.0   two-sided  4.578087e-13  9.613983e-12     bonf  1.227e+10  8.040007
15  Displacement magnitude  0.62  1.25    True        True   3.393086  15.0   two-sided  4.014329e-03  8.430091e-02     bonf     11.706  0.965030
16  Displacement magnitude  0.62   2.5    True        True   3.711967  15.0   two-sided  2.087299e-03  4.383328e-02     bonf      20.37  1.210366
17  Displacement magnitude  0.62   5.0    True        True   5.059349  15.0   two-sided  1.411953e-04  2.965101e-03     bonf    210.449  1.311900
18  Displacement magnitude  1.25   2.5    True        True   1.387629  15.0   two-sided  1.855202e-01  1.000000e+00     bonf      0.573  0.515530
19  Displacement magnitude  1.25   5.0    True        True   2.308621  15.0   two-sided  3.562538e-02  7.481330e-01     bonf      1.959  0.738274
20  Displacement magnitude   2.5   5.0    True        True   0.706866  15.0   two-sided  4.904856e-01  1.000000e+00     bonf      0.318  0.213291

Conducting post-hoc tests for Displacement magnitude at Cut-off frequency = 1.6-3.2...
                  Contrast     A     B  Paired  Parametric          T   dof alternative         p-unc        p-corr p-adjust       BF10     hedges
0   Displacement magnitude  0.07  0.15    True        True  -1.463850  15.0   two-sided  1.638756e-01  1.000000e+00     bonf      0.624  -0.278322
1   Displacement magnitude  0.07  0.31    True        True   2.461538  15.0   two-sided  2.643500e-02  5.551350e-01     bonf      2.483   0.847293
2   Displacement magnitude  0.07  0.62    True        True  16.303539  15.0   two-sided  5.953809e-11  1.250300e-09     bonf   1.34e+08   4.954134
3   Displacement magnitude  0.07  1.25    True        True  27.409920  15.0   two-sided  3.148639e-14  6.612142e-13     bonf  1.481e+11   9.996347
4   Displacement magnitude  0.07   2.5    True        True  38.834902  15.0   two-sided  1.814145e-16  3.809705e-15     bonf  1.804e+13  12.274438
5   Displacement magnitude  0.07   5.0    True        True  34.292856  15.0   two-sided  1.149303e-15  2.413537e-14     bonf   3.23e+12  10.171917
6   Displacement magnitude  0.15  0.31    True        True   2.724910  15.0   two-sided  1.565622e-02  3.287806e-01     bonf      3.788   0.928835
7   Displacement magnitude  0.15  0.62    True        True  16.976509  15.0   two-sided  3.342364e-11  7.018964e-10     bonf  2.287e+08   5.311317
8   Displacement magnitude  0.15  1.25    True        True  32.583960  15.0   two-sided  2.450631e-15  5.146326e-14     bonf  1.595e+12  11.534543
9   Displacement magnitude  0.15   2.5    True        True  45.696366  15.0   two-sided  1.611305e-17  3.383741e-16     bonf  1.724e+14  15.427370
10  Displacement magnitude  0.15   5.0    True        True  34.476928  15.0   two-sided  1.061628e-15  2.229419e-14     bonf  3.478e+12  11.882138
11  Displacement magnitude  0.31  0.62    True        True   5.937346  15.0   two-sided  2.724884e-05  5.722257e-04     bonf    903.173   1.874413
12  Displacement magnitude  0.31  1.25    True        True   7.885065  15.0   two-sided  1.028612e-06  2.160084e-05     bonf  1.719e+04   2.878264
13  Displacement magnitude  0.31   2.5    True        True   8.219798  15.0   two-sided  6.157329e-07  1.293039e-05     bonf  2.739e+04   2.901093
14  Displacement magnitude  0.31   5.0    True        True   9.696278  15.0   two-sided  7.486241e-08  1.572111e-06     bonf  1.869e+05   2.812103
15  Displacement magnitude  0.62  1.25    True        True   4.108808  15.0   two-sided  9.295148e-04  1.951981e-02     bonf     40.746   1.320148
16  Displacement magnitude  0.62   2.5    True        True   3.629150  15.0   two-sided  2.473324e-03  5.193981e-02     bonf     17.633   1.327888
17  Displacement magnitude  0.62   5.0    True        True   3.480590  15.0   two-sided  3.354518e-03  7.044488e-02     bonf     13.621   1.206945
18  Displacement magnitude  1.25   2.5    True        True  -0.327978  15.0   two-sided  7.474615e-01  1.000000e+00     bonf      0.268  -0.129039
19  Displacement magnitude  1.25   5.0    True        True  -0.536468  15.0   two-sided  5.995022e-01  1.000000e+00     bonf       0.29  -0.190840
20  Displacement magnitude   2.5   5.0    True        True  -0.242536  15.0   two-sided  8.116501e-01  1.000000e+00     bonf      0.262  -0.089384

Simple effects for Cut-off frequency at each Displacement magnitude:
               Source        SS  DF        MS           F         p-unc       ng2       eps  Displacement magnitude     p-GG-corr sphericity   W-spher       p-spher
0   Cut-off frequency  0.093906   3  0.031302   11.396966  1.101751e-05  0.232675  0.488330                    0.07           NaN        NaN       NaN           NaN
1               Error  0.123594  45  0.002747         NaN           NaN       NaN       NaN                    0.07           NaN        NaN       NaN           NaN
2   Cut-off frequency  0.022031   3  0.007344    3.416801  2.515870e-02  0.110242  0.526150                    0.15           NaN        NaN       NaN           NaN
3               Error  0.096719  45  0.002149         NaN           NaN       NaN       NaN                    0.15           NaN        NaN       NaN           NaN
4   Cut-off frequency  0.290430   3  0.096810    5.020709  4.360015e-03  0.202131  0.405546                    0.31  3.179014e-02      False  0.047048  6.874631e-08
5               Error  0.867695  45  0.019282         NaN           NaN       NaN       NaN                    0.31           NaN        NaN       NaN           NaN
6   Cut-off frequency  3.692188   3  1.230729   44.206785  1.815666e-13  0.668950  0.516096                    0.62  6.039607e-08      False  0.119219  2.278927e-05
7               Error  1.252813  45  0.027840         NaN           NaN       NaN       NaN                    0.62           NaN        NaN       NaN           NaN
8   Cut-off frequency  5.845312   3  1.948437  193.901175  9.629316e-26  0.911283  0.778696                    1.25           NaN        NaN       NaN           NaN
9               Error  0.452187  45  0.010049         NaN           NaN       NaN       NaN                    1.25           NaN        NaN       NaN           NaN
10  Cut-off frequency  0.299492   3  0.099831   14.918277  7.031803e-07  0.462564  0.845018                    2.50           NaN        NaN       NaN           NaN
11              Error  0.301133  45  0.006692         NaN           NaN       NaN       NaN                    2.50           NaN        NaN       NaN           NaN
12  Cut-off frequency  0.021992   3  0.007331    1.073199  3.699999e-01  0.047781  0.761853                    5.00           NaN        NaN       NaN           NaN
13              Error  0.307383  45  0.006831         NaN           NaN       NaN       NaN                    5.00           NaN        NaN       NaN           NaN

Conducting post-hoc tests for Cut-off frequency at Displacement magnitude = 0.07...
            Contrast        A        B  Paired  Parametric         T   dof alternative     p-unc    p-corr p-adjust    BF10    hedges
0  Cut-off frequency  0.2-0.4  0.4-0.8    True        True -3.940606  15.0   two-sided  0.001308  0.007850     bonf  30.369 -0.762044
1  Cut-off frequency  0.2-0.4  0.8-1.6    True        True -4.000000  15.0   two-sided  0.001159  0.006956     bonf  33.691 -1.217893
2  Cut-off frequency  0.2-0.4  1.6-3.2    True        True -3.231737  15.0   two-sided  0.005589  0.033531     bonf   8.868 -0.947417
3  Cut-off frequency  0.4-0.8  0.8-1.6    True        True -2.182821  15.0   two-sided  0.045357  0.272141     bonf   1.621 -0.519371
4  Cut-off frequency  0.4-0.8  1.6-3.2    True        True -1.000000  15.0   two-sided  0.333170  1.000000     bonf   0.393 -0.194699
5  Cut-off frequency  0.8-1.6  1.6-3.2    True        True  1.575895  15.0   two-sided  0.135902  0.815414     bonf   0.712  0.352237

Conducting post-hoc tests for Cut-off frequency at Displacement magnitude = 0.15...
            Contrast        A        B  Paired  Parametric         T   dof alternative     p-unc    p-corr p-adjust   BF10    hedges
0  Cut-off frequency  0.2-0.4  0.4-0.8    True        True -2.327517  15.0   two-sided  0.034345  0.206071     bonf  2.017 -0.752997
1  Cut-off frequency  0.2-0.4  0.8-1.6    True        True -1.233147  15.0   two-sided  0.236497  1.000000     bonf  0.487 -0.395415
2  Cut-off frequency  0.2-0.4  1.6-3.2    True        True -2.206252  15.0   two-sided  0.043375  0.260248     bonf  1.679 -0.731840
3  Cut-off frequency  0.4-0.8  0.8-1.6    True        True  1.463850  15.0   two-sided  0.163876  0.983254     bonf  0.624  0.363283
4  Cut-off frequency  0.4-0.8  1.6-3.2    True        True  0.564933  15.0   two-sided  0.580471  1.000000     bonf  0.294  0.091032
5  Cut-off frequency  0.8-1.6  1.6-3.2    True        True -1.575895  15.0   two-sided  0.135902  0.815414     bonf  0.712 -0.321472

Conducting post-hoc tests for Cut-off frequency at Displacement magnitude = 0.31...
            Contrast        A        B  Paired  Parametric         T   dof alternative     p-unc    p-corr p-adjust   BF10    hedges
0  Cut-off frequency  0.2-0.4  0.4-0.8    True        True  0.426258  15.0   two-sided  0.675974  1.000000     bonf  0.277  0.148107
1  Cut-off frequency  0.2-0.4  0.8-1.6    True        True  0.695608  15.0   two-sided  0.497311  1.000000     bonf  0.316  0.212717
2  Cut-off frequency  0.2-0.4  1.6-3.2    True        True  2.419608  15.0   two-sided  0.028702  0.172214     bonf  2.325  0.870472
3  Cut-off frequency  0.4-0.8  0.8-1.6    True        True  0.202168  15.0   two-sided  0.842502  1.000000     bonf   0.26  0.042660
4  Cut-off frequency  0.4-0.8  1.6-3.2    True        True  2.290787  15.0   two-sided  0.036875  0.221248     bonf  1.907  0.798626
5  Cut-off frequency  0.8-1.6  1.6-3.2    True        True  2.251760  15.0   two-sided  0.039753  0.238520     bonf  1.797  0.788286

Conducting post-hoc tests for Cut-off frequency at Displacement magnitude = 0.62...
            Contrast        A        B  Paired  Parametric          T   dof alternative         p-unc        p-corr p-adjust       BF10    hedges
0  Cut-off frequency  0.2-0.4  0.4-0.8    True        True  -1.000000  15.0   two-sided  3.331701e-01  1.000000e+00     bonf      0.393 -0.370786
1  Cut-off frequency  0.2-0.4  0.8-1.6    True        True   5.005187  15.0   two-sided  1.567861e-04  9.407167e-04     bonf    191.936  1.624962
2  Cut-off frequency  0.2-0.4  1.6-3.2    True        True  12.378693  15.0   two-sided  2.823840e-09  1.694304e-08     bonf  3.789e+06  4.573407
3  Cut-off frequency  0.4-0.8  0.8-1.6    True        True   4.981625  15.0   two-sided  1.641131e-04  9.846788e-04     bonf    184.387  1.755912
4  Cut-off frequency  0.4-0.8  1.6-3.2    True        True  16.201473  15.0   two-sided  6.510823e-11  3.906494e-10     bonf  1.233e+08  5.166058
5  Cut-off frequency  0.8-1.6  1.6-3.2    True        True   2.221876  15.0   two-sided  4.209816e-02  2.525889e-01     bonf      1.718  0.672713

Conducting post-hoc tests for Cut-off frequency at Displacement magnitude = 1.25...
            Contrast        A        B  Paired  Parametric          T   dof alternative         p-unc        p-corr p-adjust       BF10    hedges
0  Cut-off frequency  0.2-0.4  0.4-0.8    True        True  18.604206  15.0   two-sided  8.976408e-12  5.385845e-11     bonf  7.739e+08  7.733526
1  Cut-off frequency  0.2-0.4  0.8-1.6    True        True  19.448294  15.0   two-sided  4.730231e-12  2.838139e-11     bonf  1.402e+09  6.007319
2  Cut-off frequency  0.2-0.4  1.6-3.2    True        True  21.017504  15.0   two-sided  1.535494e-12  9.212961e-12     bonf  3.987e+09  8.337153
3  Cut-off frequency  0.4-0.8  0.8-1.6    True        True  -4.665600  15.0   two-sided  3.047283e-04  1.828370e-03     bonf    107.237 -1.704130
4  Cut-off frequency  0.4-0.8  1.6-3.2    True        True  -3.464102  15.0   two-sided  3.469960e-03  2.081976e-02     bonf     13.237 -0.971255
5  Cut-off frequency  0.8-1.6  1.6-3.2    True        True   2.752250  15.0   two-sided  1.481897e-02  8.891383e-02     bonf      3.961  0.976655

Conducting post-hoc tests for Cut-off frequency at Displacement magnitude = 2.5...
            Contrast        A        B  Paired  Parametric         T   dof alternative     p-unc    p-corr p-adjust     BF10        hedges
0  Cut-off frequency  0.2-0.4  0.4-0.8    True        True -6.547036  15.0   two-sided  0.000009  0.000055     bonf   2373.6 -2.375340e+00
1  Cut-off frequency  0.2-0.4  0.8-1.6    True        True -4.861226  15.0   two-sided  0.000207  0.001245     bonf  150.107 -1.891379e+00
2  Cut-off frequency  0.2-0.4  1.6-3.2    True        True -5.695489  15.0   two-sided  0.000042  0.000255     bonf   609.07 -2.183439e+00
3  Cut-off frequency  0.4-0.8  0.8-1.6    True        True  0.000000  15.0   two-sided  1.000000  1.000000     bonf    0.255  6.049873e-16
4  Cut-off frequency  0.4-0.8  1.6-3.2    True        True  1.070882  15.0   two-sided  0.301151  1.000000     bonf    0.418  4.638702e-01
5  Cut-off frequency  0.8-1.6  1.6-3.2    True        True  0.969458  15.0   two-sided  0.347690  1.000000     bonf    0.384  3.646358e-01
