# Supplementary material for: Perceiving direction of deformation-based motion
Source: Iperception. 2025 Aug 25;16(4):20416695251364725. doi: 10.1177/20416695251364725 (PMC12378610; doi:10.1177/20416695251364725)
Supplement: sj-txt-5-ipe-10.1177_20416695251364725 - Supplemental material for Perceiving direction of deformation-based motion [file sj-txt-5-ipe-10.1177_20416695251364725.txt]

Experiment 1

=== Holm–Bonferroni corrected t-tests (H0: mean == 0.25) ===
cf=4, Shift=2.000 | mean=0.625, t=13.507, p=0.0000, corrected p=0.0000 *
cf=4, Shift=4.000 | mean=0.725, t=12.017, p=0.0000, corrected p=0.0000 *
cf=4, Shift=8.000 | mean=0.844, t=15.238, p=0.0000, corrected p=0.0000 *
cf=4, Shift=16.000 | mean=0.969, t=47.751, p=0.0000, corrected p=0.0000 *
cf=4, Shift=32.000 | mean=0.922, t=22.722, p=0.0000, corrected p=0.0000 *
cf=4, Shift=64.000 | mean=0.164, t=-5.033, p=0.0001, corrected p=0.0018 *
cf=4, Shift=128.000 | mean=0.233, t=-0.951, p=0.3567, corrected p=1.0000
cf=8, Shift=2.000 | mean=0.981, t=94.486, p=0.0000, corrected p=0.0000 *
cf=8, Shift=4.000 | mean=0.994, t=174.198, p=0.0000, corrected p=0.0000 *
cf=8, Shift=8.000 | mean=0.991, t=146.981, p=0.0000, corrected p=0.0000 *
cf=8, Shift=16.000 | mean=0.975, t=56.158, p=0.0000, corrected p=0.0000 *
cf=8, Shift=32.000 | mean=0.194, t=-3.195, p=0.0060, corrected p=0.0602
cf=8, Shift=64.000 | mean=0.244, t=-0.324, p=0.7505, corrected p=1.0000
cf=8, Shift=128.000 | mean=0.278, t=1.346, p=0.1984, corrected p=1.0000
cf=16, Shift=2.000 | mean=0.997, t=239.000, p=0.0000, corrected p=0.0000 *
cf=16, Shift=4.000 | mean=0.988, t=131.928, p=0.0000, corrected p=0.0000 *
cf=16, Shift=8.000 | mean=0.991, t=108.934, p=0.0000, corrected p=0.0000 *
cf=16, Shift=16.000 | mean=0.614, t=8.230, p=0.0000, corrected p=0.0000 *
cf=16, Shift=32.000 | mean=0.280, t=1.500, p=0.1544, corrected p=1.0000
cf=16, Shift=64.000 | mean=0.227, t=-1.214, p=0.2434, corrected p=1.0000
cf=16, Shift=128.000 | mean=0.273, t=0.951, p=0.3568, corrected p=1.0000
cf=32, Shift=2.000 | mean=0.993, t=163.637, p=0.0000, corrected p=0.0000 *
cf=32, Shift=4.000 | mean=0.990, t=102.246, p=0.0000, corrected p=0.0000 *
cf=32, Shift=8.000 | mean=0.983, t=92.033, p=0.0000, corrected p=0.0000 *
cf=32, Shift=16.000 | mean=0.327, t=3.944, p=0.0015, corrected p=0.0161 *
cf=32, Shift=32.000 | mean=0.273, t=1.101, p=0.2895, corrected p=1.0000
cf=32, Shift=64.000 | mean=0.240, t=-0.480, p=0.6384, corrected p=1.0000
cf=32, Shift=128.000 | mean=0.270, t=1.572, p=0.1383, corrected p=1.0000


Experiment 2

=== Holm–Bonferroni corrected t-tests (H0: mean == 0.25) ===
cf=4, Shift=2.000 | mean=0.666, t=12.662, p=0.0000, corrected p=0.0000 *
cf=4, Shift=4.000 | mean=0.747, t=11.026, p=0.0000, corrected p=0.0000 *
cf=4, Shift=8.000 | mean=0.837, t=19.295, p=0.0000, corrected p=0.0000 *
cf=4, Shift=16.000 | mean=0.938, t=31.754, p=0.0000, corrected p=0.0000 *
cf=4, Shift=32.000 | mean=0.828, t=13.208, p=0.0000, corrected p=0.0000 *
cf=4, Shift=64.000 | mean=0.103, t=-7.113, p=0.0000, corrected p=0.0000 *
cf=4, Shift=128.000 | mean=0.231, t=-0.972, p=0.3466, corrected p=1.0000
cf=8, Shift=2.000 | mean=0.962, t=46.032, p=0.0000, corrected p=0.0000 *
cf=8, Shift=4.000 | mean=0.972, t=79.388, p=0.0000, corrected p=0.0000 *
cf=8, Shift=8.000 | mean=0.988, t=102.191, p=0.0000, corrected p=0.0000 *
cf=8, Shift=16.000 | mean=0.978, t=113.692, p=0.0000, corrected p=0.0000 *
cf=8, Shift=32.000 | mean=0.075, t=-8.367, p=0.0000, corrected p=0.0000 *
cf=8, Shift=64.000 | mean=0.287, t=1.567, p=0.1380, corrected p=1.0000
cf=8, Shift=128.000 | mean=0.244, t=-0.239, p=0.8145, corrected p=1.0000
cf=16, Shift=2.000 | mean=0.981, t=117.000, p=0.0000, corrected p=0.0000 *
cf=16, Shift=4.000 | mean=0.966, t=36.238, p=0.0000, corrected p=0.0000 *
cf=16, Shift=8.000 | mean=0.978, t=56.511, p=0.0000, corrected p=0.0000 *
cf=16, Shift=16.000 | mean=0.156, t=-3.638, p=0.0024, corrected p=0.0243 *
cf=16, Shift=32.000 | mean=0.338, t=4.041, p=0.0011, corrected p=0.0117 *
cf=16, Shift=64.000 | mean=0.263, t=0.460, p=0.6524, corrected p=1.0000
cf=16, Shift=128.000 | mean=0.225, t=-1.369, p=0.1911, corrected p=1.0000
cf=32, Shift=2.000 | mean=0.959, t=38.591, p=0.0000, corrected p=0.0000 *
cf=32, Shift=4.000 | mean=0.950, t=19.966, p=0.0000, corrected p=0.0000 *
cf=32, Shift=8.000 | mean=0.372, t=2.351, p=0.0328, corrected p=0.2952
cf=32, Shift=16.000 | mean=0.406, t=5.421, p=0.0001, corrected p=0.0008 *
cf=32, Shift=32.000 | mean=0.247, t=-0.148, p=0.8845, corrected p=1.0000
cf=32, Shift=64.000 | mean=0.266, t=0.618, p=0.5461, corrected p=1.0000
cf=32, Shift=128.000 | mean=0.216, t=-1.616, p=0.1269, corrected p=1.0000


Experiment 3

=== Holm–Bonferroni corrected t-tests (H0: mean == 0.25) ===
cf=4, Shift=2.000 | mean=0.891, t=23.322, p=0.0000, corrected p=0.0000 *
cf=4, Shift=4.000 | mean=0.944, t=35.950, p=0.0000, corrected p=0.0000 *
cf=4, Shift=8.000 | mean=0.978, t=65.296, p=0.0000, corrected p=0.0000 *
cf=4, Shift=16.000 | mean=0.956, t=38.835, p=0.0000, corrected p=0.0000 *
cf=4, Shift=32.000 | mean=0.938, t=36.006, p=0.0000, corrected p=0.0000 *
cf=4, Shift=64.000 | mean=0.134, t=-7.400, p=0.0000, corrected p=0.0000 *
cf=4, Shift=128.000 | mean=0.278, t=1.187, p=0.2539, corrected p=1.0000
cf=8, Shift=2.000 | mean=0.963, t=40.994, p=0.0000, corrected p=0.0000 *
cf=8, Shift=4.000 | mean=0.991, t=79.000, p=0.0000, corrected p=0.0000 *
cf=8, Shift=8.000 | mean=0.969, t=38.333, p=0.0000, corrected p=0.0000 *
cf=8, Shift=16.000 | mean=0.978, t=80.076, p=0.0000, corrected p=0.0000 *
cf=8, Shift=32.000 | mean=0.159, t=-3.131, p=0.0069, corrected p=0.0618
cf=8, Shift=64.000 | mean=0.300, t=2.739, p=0.0152, corrected p=0.1218
cf=8, Shift=128.000 | mean=0.234, t=-0.892, p=0.3863, corrected p=1.0000
cf=16, Shift=2.000 | mean=0.991, t=108.934, p=0.0000, corrected p=0.0000 *
cf=16, Shift=4.000 | mean=0.972, t=47.753, p=0.0000, corrected p=0.0000 *
cf=16, Shift=8.000 | mean=0.966, t=42.330, p=0.0000, corrected p=0.0000 *
cf=16, Shift=16.000 | mean=0.584, t=4.357, p=0.0006, corrected p=0.0062 *
cf=16, Shift=32.000 | mean=0.356, t=3.886, p=0.0015, corrected p=0.0146 *
cf=16, Shift=64.000 | mean=0.300, t=1.936, p=0.0719, corrected p=0.5032
cf=16, Shift=128.000 | mean=0.278, t=1.165, p=0.2622, corrected p=1.0000
cf=32, Shift=2.000 | mean=0.975, t=52.947, p=0.0000, corrected p=0.0000 *
cf=32, Shift=4.000 | mean=0.988, t=102.191, p=0.0000, corrected p=0.0000 *
cf=32, Shift=8.000 | mean=0.816, t=8.927, p=0.0000, corrected p=0.0000 *
cf=32, Shift=16.000 | mean=0.419, t=4.663, p=0.0003, corrected p=0.0037 *
cf=32, Shift=32.000 | mean=0.259, t=0.457, p=0.6544, corrected p=1.0000
cf=32, Shift=64.000 | mean=0.269, t=1.307, p=0.2108, corrected p=1.0000
cf=32, Shift=128.000 | mean=0.275, t=1.291, p=0.2162, corrected p=1.0000
